# Supplementary material for: Downregulation of hypermethylated in cancer-1 by miR-4532 promotes adriamycin resistance in breast cancer cells
Source: Cancer Cell Int. 2018 Sep 4;18:127. doi: 10.1186/s12935-018-0616-x (PMC6123967; doi:10.1186/s12935-018-0616-x)
Supplement: Supplementary file 1 — Additional file 1. Additional table. [file 12935_2018_616_MOESM1_ESM.xlsx]

## Sheet: Sheet1
ID	Description	Count	GeneRatio	BgRatio	pvalue	p.adjust	qvalue	geneID	Type
GO:0008150	biological_process	304	304/304	16536/18679	5.90152e-17	5.90152e-17	1.94564e-13	FOXO6/FRAT1/HUWE1/CDH17/PANO1/BCKDK/MAEA/TADA3/CIB2/CIB1/AGPAT2/SLU7/LBX1/TBR1/RAI1/CPLX1/DIAPH2-AS1/DHRS4/SLC27A3/RABL2A/CHN1/KRT71/DTX2/TOE1/RHPN1/OSBPL7/TSGA13/NT5C3B/AP2M1/UBE2J2/MSS51/CLCN7/RHEBL1/ZSWIM7/MRPL55/DNAJC19/CRABP2/PIP5KL1/CSK/CDAN1/ZNF785/RBFOX3/CTF1/ZNF362/BNIPL/C1orf210/CPNE9/TEX28/CYP1A2/VPS37D/ADRBK1/AP2A2/PAQR7/DACT2/SEPT1/DLX1/DLX2/DRG2/DUSP2/FAAP20/EN1/DMTN/EPHB6/FGD2/ALDH…	Biological Process
GO:0007399	nervous system development	76	76/304	2287/18679	5.97834e-10	5.97834e-10	9.85482e-07	FOXO6/CIB1/LBX1/TBR1/CHN1/AP2M1/CRABP2/CSK/CTF1/CPNE9/AP2A2/DLX1/DLX2/EN1/EPHB6/KDM6B/MAPK8IP3/OTP/FPGS/SSBP3/FLRT1/NGEF/NSMF/NPHP4/NKX2-8/LSM1/GPC1/CRB2/GIT1/GRIN1/H2AFX/HPCA/HOXD3/HRAS/HTR6/ID3/ILK/RHOB/RHOG/LRCH4/ACHE/ASCL2/MSI1/NBL1/MINK1/PAK1/UTP11L/PITX3/POU3F3/PLXNA3/PCDHB11/PSD/RGMA/NDRG2/CPNE5/RARA/RFNG/SALL2/SIX3/SOX3/STXBP1/TBX6/CACNB1/FA2H/NHEJ1/FZD8/DOC2A/LINGO1/EED/CDK5R2/PLOD3/BRSK…	Biological Process
GO:0022008	neurogenesis	54	54/304	1623/18679	3.15334e-07	3.15334e-07	0.00031536	FOXO6/CIB1/LBX1/TBR1/CHN1/AP2M1/CRABP2/CSK/CTF1/CPNE9/AP2A2/DLX1/DLX2/EN1/EPHB6/MAPK8IP3/OTP/FLRT1/NGEF/NSMF/NPHP4/NKX2-8/LSM1/GPC1/GIT1/GRIN1/HOXD3/HRAS/ID3/ILK/RHOB/RHOG/ASCL2/NBL1/MINK1/PAK1/PITX3/PLXNA3/PSD/RGMA/CPNE5/SIX3/SOX3/STXBP1/TBX6/CACNB1/FA2H/FZD8/LINGO1/CDK5R2/BRSK2/NOG/GPR37L1/WDR1	Biological Process
GO:0048699	generation of neurons	52	52/304	1545/18679	3.82621e-07	3.82621e-07	0.00031536	FOXO6/CIB1/LBX1/TBR1/CHN1/AP2M1/CRABP2/CTF1/CPNE9/AP2A2/DLX1/DLX2/EN1/EPHB6/MAPK8IP3/OTP/FLRT1/NGEF/NSMF/NPHP4/NKX2-8/LSM1/GPC1/GIT1/GRIN1/HOXD3/HRAS/ID3/ILK/RHOB/RHOG/ASCL2/NBL1/MINK1/PAK1/PITX3/PLXNA3/PSD/RGMA/CPNE5/SIX3/SOX3/STXBP1/TBX6/CACNB1/FZD8/LINGO1/CDK5R2/BRSK2/NOG/GPR37L1/WDR1	Biological Process
GO:0030182	neuron differentiation	49	49/304	1430/18679	5.22082e-07	5.22082e-07	0.000344245	FOXO6/CIB1/LBX1/TBR1/CHN1/AP2M1/CRABP2/CTF1/CPNE9/AP2A2/DLX1/DLX2/EN1/EPHB6/MAPK8IP3/OTP/FLRT1/NGEF/NSMF/NPHP4/NKX2-8/LSM1/GPC1/GIT1/GRIN1/HOXD3/HRAS/ID3/ILK/RHOB/RHOG/NBL1/MINK1/PAK1/PITX3/PLXNA3/PSD/RGMA/CPNE5/SIX3/SOX3/STXBP1/TBX6/CACNB1/FZD8/LINGO1/BRSK2/NOG/GPR37L1	Biological Process
GO:0048468	cell development	63	63/304	2089/18679	8.71611e-07	8.71611e-07	0.000478928	FOXO6/MAEA/CIB1/LBX1/TBR1/CHN1/AP2M1/CRABP2/CTF1/CPNE9/AP2A2/PAQR7/DACT2/DLX1/DLX2/EN1/DMTN/EPHB6/MAPK8IP3/OTP/FLRT1/NGEF/ZNF385A/NSMF/NPHP4/NKX2-8/LSM1/GPC1/CRB2/GIT1/GRIN1/HOXD3/HRAS/ILK/INS/LRRC10/RHOB/RHOG/MFI2/ACHE/ASCL2/NBL1/MINK1/PAK1/PITX3/PLXNA3/RGMA/CPNE5/RARA/SIX3/SLC26A6/SOX3/STXBP1/TBX6/CACNB1/FA2H/LINGO1/ADAM15/PLOD3/BRSK2/NOG/GPR37L1/WDR1	Biological Process
GO:0009987	cellular process	273	273/304	14859/18679	1.10568e-06	1.10568e-06	0.000520748	FOXO6/FRAT1/HUWE1/CDH17/PANO1/BCKDK/MAEA/TADA3/CIB1/AGPAT2/SLU7/LBX1/TBR1/RAI1/CPLX1/DIAPH2-AS1/DHRS4/SLC27A3/RABL2A/CHN1/KRT71/DTX2/TOE1/RHPN1/OSBPL7/TSGA13/NT5C3B/AP2M1/UBE2J2/CLCN7/RHEBL1/ZSWIM7/MRPL55/DNAJC19/CRABP2/PIP5KL1/CSK/CDAN1/ZNF785/RBFOX3/CTF1/ZNF362/BNIPL/CPNE9/CYP1A2/VPS37D/ADRBK1/AP2A2/PAQR7/DACT2/SEPT1/DLX1/DLX2/DRG2/DUSP2/FAAP20/EN1/DMTN/EPHB6/FGD2/TMED4/MAPK15/FHIT/PUF60/DENND3…	Biological Process
GO:0050767	regulation of neurogenesis	27	27/304	594/18679	1.64537e-06	1.64537e-06	0.000678066	FOXO6/CIB1/LBX1/TBR1/CHN1/CRABP2/CPNE9/DLX1/DLX2/OTP/NGEF/NSMF/LSM1/GRIN1/HOXD3/ILK/ASCL2/NBL1/PLXNA3/CPNE5/SIX3/SOX3/TBX6/LINGO1/NOG/GPR37L1/WDR1	Biological Process
GO:0048522	positive regulation of cellular process	110	110/304	4537/18679	1.99311e-06	1.99311e-06	0.000730107	FOXO6/FRAT1/HUWE1/PANO1/TADA3/CIB1/AGPAT2/TBR1/RAI1/CHN1/OSBPL7/TSGA13/UBE2J2/RHEBL1/CRABP2/CSK/CTF1/CPNE9/ADRBK1/DLX2/EN1/DMTN/FGD2/TMED4/IGSF9B/KDM6B/MAPK8IP3/ARC/OTP/SSBP3/FLRT1/FNDC5/NGEF/ZNF385A/NSMF/PYDC1/NKX2-8/GPC1/DOK7/CRB2/GRIN1/H2AFX/HIC1/HPCA/HOXB4/HOXC13/HOXD3/HRAS/HTR6/ID3/IL6R/ILK/INS/RHOB/RHOG/ARHGAP1/LCP1/LCP2/LMO2/MEFV/MFI2/ACHE/NRARP/NBL1/PAEP/MINK1/PAK1/RPS27L/UTP11L/PITX3/LUR…	Biological Process
GO:0051960	regulation of nervous system development	29	29/304	686/18679	2.82854e-06	2.82854e-06	0.000882221	FOXO6/CIB1/LBX1/TBR1/CHN1/CRABP2/CPNE9/DLX1/DLX2/OTP/FLRT1/NGEF/NSMF/LSM1/GRIN1/HOXD3/ILK/ASCL2/NBL1/PLXNA3/CPNE5/SIX3/SOX3/TBX6/LINGO1/NOG/GPR37L1/CLSTN3/WDR1	Biological Process
GO:0060284	regulation of cell development	31	31/304	764/18679	2.94355e-06	2.94355e-06	0.000882221	FOXO6/CIB1/LBX1/TBR1/CHN1/CRABP2/CPNE9/DLX1/DLX2/DMTN/OTP/NGEF/NSMF/LSM1/CRB2/GRIN1/HOXD3/ILK/INS/MFI2/ASCL2/NBL1/PLXNA3/CPNE5/SIX3/SOX3/TBX6/LINGO1/NOG/GPR37L1/WDR1	Biological Process
GO:0050768	negative regulation of neurogenesis	14	14/304	202/18679	5.96746e-06	5.96746e-06	0.00152228	CIB1/LBX1/DLX1/DLX2/NGEF/LSM1/ASCL2/PLXNA3/SIX3/SOX3/TBX6/LINGO1/NOG/GPR37L1	Biological Process
GO:0010721	negative regulation of cell development	16	16/304	260/18679	6.00262e-06	6.00262e-06	0.00152228	CIB1/LBX1/DLX1/DLX2/DMTN/NGEF/LSM1/MFI2/ASCL2/PLXNA3/SIX3/SOX3/TBX6/LINGO1/NOG/GPR37L1	Biological Process
GO:0048731	system development	102	102/304	4242/18679	8.78226e-06	8.78226e-06	0.00193407	FOXO6/MAEA/CIB1/LBX1/TBR1/RAI1/CHN1/KRT71/AP2M1/DNAJC19/CRABP2/CSK/CTF1/CPNE9/CYP1A2/ADRBK1/AP2A2/DACT2/DLX1/DLX2/EN1/DMTN/EPHB6/KDM6B/MAPK8IP3/OTP/FPGS/SSBP3/FLRT1/NGEF/ZNF385A/NSMF/NPHP4/NKX2-8/LSM1/GPC1/CRB2/GIT1/GRIN1/H2AFX/HPCA/HOXB4/HOXC13/HOXD3/HRAS/HTR6/ID3/IL6R/ILK/INS/LRRC10/RHOB/RHOG/LMO2/LOXL1/LRCH4/ACHE/ASCL2/NRARP/MSI1/NBL1/MINK1/PAK1/UTP11L/PITX3/FGFRL1/CRCT1/POU3F3/PLXNA3/LIMS2/PC…	Biological Process
GO:0048518	positive regulation of biological process	121	121/304	5285/18679	8.79965e-06	8.79965e-06	0.00193407	FOXO6/FRAT1/HUWE1/PANO1/TADA3/CIB1/AGPAT2/TBR1/RAI1/CHN1/OSBPL7/TSGA13/UBE2J2/RHEBL1/DNAJC19/CRABP2/CSK/CTF1/CPNE9/ADRBK1/DLX2/EN1/DMTN/FGD2/TMED4/DENND3/IGSF9B/KDM6B/MAPK8IP3/ARC/DNMBP/OTP/SSBP3/FLRT1/FNDC5/NGEF/ZNF385A/NSMF/PYDC1/NKX2-8/GPC1/DOK7/CRB2/GIT1/GRIN1/H2AFX/HIC1/HPCA/HOXB4/HOXC13/HOXD3/HRAS/HTR6/ID3/IL6R/ILK/INS/RHOB/RHOG/ARHGAP1/LCP1/LCP2/LMO2/MEFV/MFI2/ACHE/NRARP/NBL1/ATP2A1/PAEP/M…	Biological Process
GO:0007275	multicellular organismal development	112	112/304	4795/18679	9.61537e-06	9.61537e-06	0.00198127	FOXO6/FRAT1/MAEA/CIB1/LBX1/TBR1/RAI1/CHN1/KRT71/AP2M1/DNAJC19/CRABP2/CSK/CTF1/CPNE9/CYP1A2/ADRBK1/AP2A2/PAQR7/DACT2/DLX1/DLX2/DUSP2/EN1/DMTN/EPHB6/KDM6B/MAPK8IP3/ARC/OTP/FPGS/SSBP3/FLRT1/NGEF/ZNF385A/NSMF/NPHP4/NKX2-8/LSM1/GPC1/CRB2/GIT1/GRIN1/H2AFX/HIC1/HPCA/HOXB4/HOXC13/HOXD3/HRAS/HTR6/ID3/IL6R/ILK/INS/LRRC10/RHOB/RHOG/LMO2/LOXL1/LRCH4/ACHE/ASCL2/NRARP/MSI1/NBL1/PAEP/MINK1/PAK1/ZBTB7B/UTP11L/PI…	Biological Process
GO:0048856	anatomical structure development	116	116/304	5022/18679	1.02242e-05	1.02242e-05	0.0019828	FOXO6/FRAT1/MAEA/CIB1/AGPAT2/LBX1/TBR1/RAI1/CHN1/KRT71/AP2M1/DNAJC19/CRABP2/CSK/CTF1/CPNE9/CYP1A2/ADRBK1/AP2A2/PAQR7/DACT2/DLX1/DLX2/DUSP2/EN1/DMTN/EPHB6/FGD2/KDM6B/MAPK8IP3/ARC/OTP/FPGS/SSBP3/FLRT1/NGEF/ZNF385A/NSMF/NPHP4/NKX2-8/LSM1/GPC1/CRB2/GIT1/GRIN1/H2AFX/HPCA/HOXB4/HOXC13/HOXD3/HRAS/HTR6/ID3/IL6R/ILK/INS/LRRC10/RHOB/RHOG/LMO2/LOXL1/LRCH4/MFI2/ACHE/ASCL2/NRARP/MSI1/NBL1/MINK1/PAK1/ZBTB7B/UT…	Biological Process
GO:0014014	negative regulation of gliogenesis	6	6/304	33/18679	1.353e-05	1.353e-05	0.00245672	DLX1/DLX2/ASCL2/LINGO1/NOG/GPR37L1	Biological Process
GO:0045664	regulation of neuron differentiation	22	22/304	481/18679	1.41583e-05	1.41583e-05	0.00245672	FOXO6/CIB1/LBX1/TBR1/CHN1/CRABP2/CPNE9/NGEF/NSMF/LSM1/GRIN1/HOXD3/ILK/NBL1/PLXNA3/CPNE5/SIX3/SOX3/TBX6/LINGO1/NOG/GPR37L1	Biological Process
GO:0050789	regulation of biological process	209	209/304	10655/18679	1.5828e-05	1.5828e-05	0.00260912	FOXO6/FRAT1/HUWE1/PANO1/MAEA/TADA3/CIB1/AGPAT2/LBX1/TBR1/RAI1/CPLX1/DIAPH2-AS1/RABL2A/CHN1/DTX2/RHPN1/OSBPL7/TSGA13/AP2M1/UBE2J2/CLCN7/RHEBL1/DNAJC19/CRABP2/CSK/CDAN1/ZNF785/RBFOX3/CTF1/ZNF362/BNIPL/C1orf210/CPNE9/CYP1A2/ADRBK1/AP2A2/PAQR7/DACT2/DLX1/DLX2/DRG2/DUSP2/EN1/DMTN/EPHB6/FGD2/TMED4/MAPK15/FHIT/PUF60/DENND3/TRAK1/IGSF9B/KDM6B/MAPK8IP3/PLEKHM2/ARC/DNMBP/SMG6/OTP/FAM89B/LDOC1/SSBP3/FLRT1/A…	Biological Process
GO:0051961	negative regulation of nervous system development	14	14/304	222/18679	1.74617e-05	1.74617e-05	0.00268529	CIB1/LBX1/DLX1/DLX2/NGEF/LSM1/ASCL2/PLXNA3/SIX3/SOX3/TBX6/LINGO1/NOG/GPR37L1	Biological Process
GO:0065007	biological regulation	217	217/304	11192/18679	1.79191e-05	1.79191e-05	0.00268529	FOXO6/FRAT1/HUWE1/PANO1/MAEA/TADA3/CIB2/CIB1/AGPAT2/LBX1/TBR1/RAI1/CPLX1/DIAPH2-AS1/RABL2A/CHN1/DTX2/RHPN1/OSBPL7/TSGA13/AP2M1/UBE2J2/CLCN7/RHEBL1/ZSWIM7/DNAJC19/CRABP2/CSK/CDAN1/ZNF785/RBFOX3/CTF1/ZNF362/BNIPL/C1orf210/CPNE9/CYP1A2/ADRBK1/AP2A2/PAQR7/DACT2/DLX1/DLX2/DRG2/DUSP2/EN1/DMTN/EPHB6/FGD2/TMED4/MAPK15/FHIT/PUF60/DENND3/TRAK1/IGSF9B/KDM6B/MAPK8IP3/PLEKHM2/ARC/DNMBP/SMG6/OTP/FAM89B/LDOC1/S…	Biological Process
GO:0048013	ephrin receptor signaling pathway	9	9/304	92/18679	1.8945e-05	1.8945e-05	0.00271559	CHN1/AP2M1/AP2A2/EPHB6/NGEF/GIT1/GRIN1/HRAS/PAK1	Biological Process
GO:0030154	cell differentiation	90	90/304	3684/18679	2.12544e-05	2.12544e-05	0.00291968	FOXO6/HUWE1/MAEA/CIB1/LBX1/TBR1/CHN1/AP2M1/CRABP2/CSK/CTF1/CPNE9/AP2A2/PAQR7/DACT2/DLX1/DLX2/EN1/DMTN/EPHB6/KDM6B/MAPK8IP3/OTP/SSBP3/FLRT1/FNDC5/NGEF/ZNF385A/NSMF/NPHP4/NKX2-8/LSM1/GPC1/CRB2/GIT1/GRIN1/HOXB4/HOXD3/HRAS/ID3/IL6R/ILK/INS/LRRC10/RHOB/RHOG/MFI2/ACHE/ASCL2/ETV3L/NRARP/NBL1/MINK1/PAK1/ZBTB7B/PITX3/CRCT1/POU3F3/PLXNA3/PSD/RGMA/NDRG2/CPNE5/RARA/RBM4/RFNG/BLK/SIX3/SLC26A6/SLC2A4/SLC9A1/SO…	Biological Process
GO:0044699	single-organism process	249	249/304	13399/18679	2.3549e-05	2.3549e-05	0.00310549	FOXO6/FRAT1/HUWE1/CDH17/PANO1/BCKDK/MAEA/TADA3/CIB2/CIB1/AGPAT2/LBX1/TBR1/RAI1/CPLX1/DIAPH2-AS1/DHRS4/SLC27A3/RABL2A/CHN1/KRT71/DTX2/RHPN1/OSBPL7/TSGA13/NT5C3B/AP2M1/UBE2J2/CLCN7/RHEBL1/ZSWIM7/MRPL55/DNAJC19/CRABP2/PIP5KL1/CSK/CTF1/BNIPL/CPNE9/CYP1A2/VPS37D/ADRBK1/AP2A2/PAQR7/DACT2/SEPT1/DLX1/DLX2/DRG2/DUSP2/FAAP20/EN1/DMTN/EPHB6/FGD2/ALDH3B2/TMED4/MAPK15/FHIT/PUF60/DENND3/TRAK1/IGSF9B/KDM6B/MAPK…	Biological Process
GO:0021761	limbic system development	9	9/304	97/18679	2.90316e-05	2.90316e-05	0.00368126	TBR1/DLX1/DLX2/KDM6B/OTP/PAK1/PLXNA3/SOX3/CDK5R2	Biological Process
GO:0048869	cellular developmental process	94	94/304	3943/18679	3.43615e-05	3.43615e-05	0.00419573	FOXO6/HUWE1/MAEA/CIB1/LBX1/TBR1/CHN1/AP2M1/CRABP2/CSK/CTF1/CPNE9/AP2A2/PAQR7/DACT2/DLX1/DLX2/EN1/DMTN/EPHB6/FGD2/KDM6B/MAPK8IP3/ARC/OTP/SSBP3/FLRT1/FNDC5/NGEF/ZNF385A/NSMF/NPHP4/NKX2-8/LSM1/GPC1/CRB2/GIT1/GRIN1/HOXB4/HOXD3/HRAS/ID3/IL6R/ILK/INS/LRRC10/RHOB/RHOG/MFI2/ACHE/ASCL2/ETV3L/NRARP/NBL1/MINK1/PAK1/ZBTB7B/PITX3/CRCT1/POU3F3/PLXNA3/PSD/RGMA/NDRG2/CPNE5/RARA/RBM4/RFNG/BLK/SIX3/SLC26A6/SLC2A4/…	Biological Process
GO:0032502	developmental process	125	125/304	5679/18679	4.17969e-05	4.17969e-05	0.00462887	FOXO6/FRAT1/HUWE1/MAEA/CIB1/AGPAT2/LBX1/TBR1/RAI1/CHN1/KRT71/AP2M1/DNAJC19/CRABP2/CSK/CTF1/CPNE9/CYP1A2/ADRBK1/AP2A2/PAQR7/DACT2/DLX1/DLX2/DUSP2/EN1/DMTN/EPHB6/FGD2/KDM6B/MAPK8IP3/ARC/OTP/FPGS/SSBP3/FLRT1/FNDC5/NGEF/ZNF385A/NSMF/NPHP4/NKX2-8/LSM1/GPC1/CRB2/GIT1/GRIN1/H2AFX/HIC1/HPCA/HOXB4/HOXC13/HOXD3/HRAS/HTR6/ID3/IL6R/ILK/INS/PNPLA7/LRRC10/RHOB/RHOG/LMO2/LOXL1/LRCH4/MFI2/ACHE/ASCL2/ETV3L/NRARP/…	Biological Process
GO:0048666	neuron development	38	38/304	1177/18679	4.26184e-05	4.26184e-05	0.00462887	FOXO6/CIB1/TBR1/CHN1/AP2M1/CRABP2/CTF1/CPNE9/AP2A2/EN1/EPHB6/MAPK8IP3/FLRT1/NGEF/NSMF/NPHP4/NKX2-8/GPC1/GIT1/GRIN1/HRAS/ILK/RHOB/RHOG/NBL1/MINK1/PAK1/PITX3/PLXNA3/RGMA/CPNE5/SOX3/STXBP1/TBX6/CACNB1/LINGO1/BRSK2/NOG	Biological Process
GO:0048812	neuron projection morphogenesis	30	30/304	834/18679	4.26683e-05	4.26683e-05	0.00462887	TBR1/CHN1/AP2M1/CRABP2/CPNE9/AP2A2/EPHB6/MAPK8IP3/FLRT1/NGEF/NSMF/NKX2-8/GPC1/GIT1/GRIN1/HRAS/ILK/RHOB/RHOG/NBL1/MINK1/PAK1/PLXNA3/RGMA/CPNE5/STXBP1/CACNB1/LINGO1/BRSK2/NOG	Biological Process
GO:0007417	central nervous system development	31	31/304	878/18679	4.48843e-05	4.48843e-05	0.00462887	LBX1/TBR1/CSK/DLX1/DLX2/EN1/KDM6B/MAPK8IP3/OTP/FPGS/SSBP3/GRIN1/H2AFX/HPCA/HTR6/ID3/PAK1/PITX3/POU3F3/PLXNA3/NDRG2/SIX3/SOX3/FA2H/NHEJ1/LINGO1/EED/CDK5R2/NOG/GPR37L1/WDR1	Biological Process
GO:0045686	negative regulation of glial cell differentiation	5	5/304	25/18679	4.4929e-05	4.4929e-05	0.00462887	DLX1/DLX2/LINGO1/NOG/GPR37L1	Biological Process
GO:0000904	cell morphogenesis involved in differentiation	34	34/304	1011/18679	5.0181e-05	5.0181e-05	0.0050133	CIB1/TBR1/CHN1/AP2M1/CRABP2/AP2A2/DACT2/DMTN/EPHB6/MAPK8IP3/NGEF/ZNF385A/NSMF/NKX2-8/GPC1/CRB2/GIT1/GRIN1/HRAS/ILK/RHOB/RHOG/MFI2/MINK1/PAK1/PLXNA3/RGMA/STXBP1/CACNB1/LINGO1/ADAM15/PLOD3/BRSK2/NOG	Biological Process
GO:0044767	single-organism developmental process	123	123/304	5595/18679	5.4151e-05	5.4151e-05	0.0052508	FOXO6/FRAT1/HUWE1/MAEA/CIB1/LBX1/TBR1/RAI1/CHN1/KRT71/AP2M1/DNAJC19/CRABP2/CSK/CTF1/CPNE9/CYP1A2/ADRBK1/AP2A2/PAQR7/DACT2/DLX1/DLX2/DUSP2/EN1/DMTN/EPHB6/FGD2/KDM6B/MAPK8IP3/ARC/OTP/FPGS/SSBP3/FLRT1/FNDC5/NGEF/ZNF385A/NSMF/NPHP4/NKX2-8/LSM1/GPC1/CRB2/GIT1/GRIN1/H2AFX/HIC1/HPCA/HOXB4/HOXC13/HOXD3/HRAS/HTR6/ID3/IL6R/ILK/INS/LRRC10/RHOB/RHOG/LMO2/LOXL1/LRCH4/MFI2/ACHE/ASCL2/ETV3L/NRARP/MSI1/NBL1/PAEP…	Biological Process
GO:0045595	regulation of cell differentiation	43	43/304	1424/18679	6.15036e-05	6.15036e-05	0.00579336	FOXO6/CIB1/LBX1/TBR1/CHN1/CRABP2/CPNE9/DLX1/DLX2/DMTN/OTP/FNDC5/NGEF/ZNF385A/NSMF/LSM1/GPC1/CRB2/GRIN1/HOXB4/HOXD3/ID3/IL6R/ILK/INS/MFI2/ASCL2/NRARP/NBL1/PLXNA3/CPNE5/RARA/RBM4/SIX3/SOX3/TBX6/CALCA/NANOG/SETD3/LINGO1/NOG/GPR37L1/WDR1	Biological Process
GO:0009653	anatomical structure morphogenesis	69	69/304	2700/18679	7.02489e-05	7.02489e-05	0.00643332	FOXO6/CIB1/LBX1/TBR1/CHN1/KRT71/AP2M1/CRABP2/CSK/CPNE9/AP2A2/DACT2/DLX1/DLX2/DUSP2/EN1/DMTN/EPHB6/FGD2/KDM6B/MAPK8IP3/ARC/SSBP3/FLRT1/NGEF/ZNF385A/NSMF/NKX2-8/GPC1/CRB2/GIT1/GRIN1/HOXB4/HOXC13/HOXD3/HRAS/ID3/ILK/RHOB/RHOG/MFI2/NRARP/NBL1/MINK1/PAK1/PITX3/FGFRL1/PLXNA3/LIMS2/RGMA/CPNE5/RARA/RFNG/SIX3/SOX3/STXBP1/TBX6/FMNL1/CACNB1/NANOG/FZD8/LINGO1/ADAM15/CDK5R2/FGD3/PLOD3/BRSK2/NOG/WDR1	Biological Process
GO:0050690	regulation of defense response to virus by virus	5	5/304	29/18679	9.52099e-05	9.52099e-05	0.00848357	AP2M1/AP2A2/ATP6V1H/PACS1/CD247	Biological Process
GO:0044763	single-organism cellular process	228	228/304	12152/18679	0.000110444	0.000110444	0.00958205	FOXO6/FRAT1/HUWE1/CDH17/PANO1/BCKDK/MAEA/TADA3/CIB1/AGPAT2/LBX1/TBR1/CPLX1/DIAPH2-AS1/DHRS4/SLC27A3/RABL2A/CHN1/KRT71/DTX2/RHPN1/NT5C3B/AP2M1/UBE2J2/CLCN7/RHEBL1/ZSWIM7/MRPL55/DNAJC19/CRABP2/PIP5KL1/CSK/CTF1/BNIPL/CPNE9/CYP1A2/ADRBK1/AP2A2/PAQR7/DACT2/SEPT1/DLX1/DLX2/DRG2/DUSP2/FAAP20/EN1/DMTN/EPHB6/FGD2/TMED4/MAPK15/FHIT/PUF60/TRAK1/IGSF9B/KDM6B/MAPK8IP3/ARC/DNMBP/SMG6/OTP/FPGS/SMUG1/FAM89B/SSBP…	Biological Process
GO:0000902	cell morphogenesis	42	42/304	1420/18679	0.000119542	0.000119542	0.0101054	CIB1/TBR1/CHN1/AP2M1/CRABP2/CPNE9/AP2A2/DACT2/DMTN/EPHB6/FGD2/MAPK8IP3/ARC/FLRT1/NGEF/ZNF385A/NSMF/NKX2-8/GPC1/CRB2/GIT1/GRIN1/HRAS/ILK/RHOB/RHOG/MFI2/NBL1/MINK1/PAK1/PLXNA3/RGMA/CPNE5/STXBP1/FMNL1/CACNB1/LINGO1/ADAM15/FGD3/PLOD3/BRSK2/NOG	Biological Process
GO:0042063	gliogenesis	12	12/304	212/18679	0.000192904	0.000192904	0.0154318	CSK/DLX1/DLX2/GPC1/ILK/ASCL2/FA2H/LINGO1/CDK5R2/NOG/GPR37L1/WDR1	Biological Process
GO:0060322	head development	25	25/304	696/18679	0.000193139	0.000193139	0.0154318	TBR1/CSK/DLX1/DLX2/EN1/KDM6B/MAPK8IP3/OTP/FPGS/SSBP3/GRIN1/H2AFX/HPCA/HTR6/PAK1/PITX3/POU3F3/PLXNA3/NDRG2/RARA/SIX3/SOX3/CDK5R2/NOG/GPR37L1	Biological Process
GO:0032989	cellular component morphogenesis	43	43/304	1501/18679	0.00019907	0.00019907	0.0154318	CIB1/TBR1/CHN1/AP2M1/CRABP2/CPNE9/AP2A2/DACT2/DMTN/EPHB6/FGD2/MAPK8IP3/ARC/FLRT1/NGEF/ZNF385A/NSMF/NKX2-8/GPC1/CRB2/GIT1/GRIN1/HRAS/ILK/RHOB/RHOG/MFI2/NBL1/MINK1/PAK1/PLXNA3/RGMA/CPNE5/STXBP1/FMNL1/CACNB1/LINGO1/ADAM15/FGD3/PLOD3/BRSK2/NOG/WDR1	Biological Process
GO:0007420	brain development	24	24/304	657/18679	0.000202458	0.000202458	0.0154318	TBR1/CSK/DLX1/DLX2/EN1/KDM6B/MAPK8IP3/OTP/FPGS/SSBP3/GRIN1/H2AFX/HPCA/HTR6/PAK1/PITX3/POU3F3/PLXNA3/NDRG2/SIX3/SOX3/CDK5R2/NOG/GPR37L1	Biological Process
GO:0015031	protein transport	49	49/304	1791/18679	0.000205954	0.000205954	0.0154318	HUWE1/CIB1/SLU7/CPLX1/RABL2A/TSGA13/AP2M1/UBE2J2/DNAJC19/CSK/VPS37D/AP2A2/DMTN/TMED4/TRAK1/FAM89B/ATP6V0D2/PYDC1/RTP5/GUK1/HPCA/INS/ARF5/RHOB/LCP1/LCP2/ACHE/PAEP/PAM16/NAGPA/ATP6V1H/ATP6V0A1/UEVLD/PACS1/RAB5C/BLK/RANBP17/SIX3/SLC9A1/SLC11A1/SLC15A1/STX1A/STXBP1/TRAF2/CACNB1/OR51E2/PARP10/BRSK2/GOSR2	Biological Process
GO:0031175	neuron projection development	33	33/304	1047/18679	0.000218796	0.000218796	0.0160297	FOXO6/CIB1/TBR1/CHN1/AP2M1/CRABP2/CPNE9/AP2A2/EPHB6/MAPK8IP3/FLRT1/NGEF/NSMF/NKX2-8/GPC1/GIT1/GRIN1/HRAS/ILK/RHOB/RHOG/NBL1/MINK1/PAK1/PLXNA3/RGMA/CPNE5/STXBP1/TBX6/CACNB1/LINGO1/BRSK2/NOG	Biological Process
GO:0006857	oligopeptide transport	3	3/304	8/18679	0.000224985	0.000224985	0.0161248	CDH17/SLC26A6/SLC15A1	Biological Process
GO:0030900	forebrain development	16	16/304	353/18679	0.000234277	0.000234277	0.0162724	TBR1/DLX1/DLX2/KDM6B/MAPK8IP3/OTP/GRIN1/H2AFX/HTR6/PAK1/POU3F3/PLXNA3/SIX3/SOX3/CDK5R2/NOG	Biological Process
GO:0045685	regulation of glial cell differentiation	6	6/304	54/18679	0.000236916	0.000236916	0.0162724	DLX1/DLX2/LINGO1/NOG/GPR37L1/WDR1	Biological Process
GO:0045665	negative regulation of neuron differentiation	10	10/304	156/18679	0.000243392	0.000243392	0.016376	CIB1/LBX1/NGEF/LSM1/PLXNA3/SIX3/SOX3/TBX6/LINGO1/GPR37L1	Biological Process
GO:0014013	regulation of gliogenesis	7	7/304	77/18679	0.000256288	0.000256288	0.0168626	DLX1/DLX2/ASCL2/LINGO1/NOG/GPR37L1/WDR1	Biological Process
GO:0050794	regulation of cellular process	195	195/304	10129/18679	0.000260853	0.000260853	0.0168626	FOXO6/FRAT1/HUWE1/PANO1/MAEA/TADA3/CIB1/AGPAT2/LBX1/TBR1/RAI1/CPLX1/DIAPH2-AS1/RABL2A/CHN1/DTX2/RHPN1/OSBPL7/TSGA13/AP2M1/UBE2J2/CLCN7/RHEBL1/CRABP2/CSK/CDAN1/ZNF785/RBFOX3/CTF1/ZNF362/BNIPL/CPNE9/ADRBK1/AP2A2/PAQR7/DACT2/DLX1/DLX2/DRG2/DUSP2/EN1/DMTN/EPHB6/FGD2/TMED4/MAPK15/FHIT/PUF60/TRAK1/IGSF9B/KDM6B/MAPK8IP3/ARC/DNMBP/SMG6/OTP/FAM89B/LDOC1/SSBP3/FLRT1/ATP6V0D2/FNDC5/NGEF/ZNF385A/NSMF/PYDC1/N…	Biological Process
GO:0008104	protein localization	59	59/304	2316/18679	0.00029111	0.00029111	0.0184566	HUWE1/CIB1/SLU7/CPLX1/RABL2A/TSGA13/AP2M1/UBE2J2/DNAJC19/CSK/CDAN1/VPS37D/AP2A2/DMTN/TMED4/TRAK1/MAPK8IP3/PLEKHM2/FAM89B/ATP6V0D2/PYDC1/RTP5/GUK1/HPCA/INS/ARF5/RHOB/RHOG/LCP1/LCP2/ACHE/NBL1/PAEP/PAK1/PAM16/NAGPA/ATP6V1H/ATP6V0A1/UEVLD/PACS1/SLF2/RAB5C/BLK/RANBP17/SIX3/SLC9A1/SLC11A1/SLC15A1/STX1A/STXBP1/TRAF2/CACNB1/OR51E2/PARP10/PLOD3/BRSK2/TMSB10/GOSR2/CLSTN3	Biological Process
GO:0007389	pattern specification process	18	18/304	439/18679	0.000330346	0.000330346	0.0204031	FRAT1/LBX1/TBR1/DLX1/DLX2/EN1/ARC/SSBP3/CRB2/HOXB4/HOXC13/HOXD3/NRARP/NBL1/RFNG/SIX3/TBX6/NOG	Biological Process
GO:0022604	regulation of cell morphogenesis	19	19/304	478/18679	0.000334188	0.000334188	0.0204031	CIB1/TBR1/CHN1/CRABP2/CPNE9/DMTN/FGD2/ARC/NGEF/NSMF/CRB2/GRIN1/ILK/MFI2/PLXNA3/CPNE5/FMNL1/LINGO1/FGD3	Biological Process
GO:0071702	organic substance transport	63	63/304	2540/18679	0.000361478	0.000361478	0.0216679	HUWE1/CDH17/CIB1/SLU7/CPLX1/RABL2A/OSBPL7/TSGA13/AP2M1/UBE2J2/DNAJC19/CSK/VPS37D/ADRBK1/AP2A2/DMTN/TMED4/TRAK1/SMG6/ESYT1/FAM89B/ATP6V0D2/PYDC1/RTP5/GUK1/HPCA/INS/ARF5/RHOB/GLTPD2/LCP1/LCP2/ACHE/PAEP/PAK1/PAM16/NAGPA/ATP6V1H/ATP6V0A1/UEVLD/PACS1/RAB5C/BLK/RANBP17/SIX3/SLC26A6/SLC1A7/SLC2A4/SLC9A1/SLC11A1/SLC15A1/STX1A/STXBP1/TRAF2/CACNB1/SLC25A22/CPTP/OR51E2/SESN2/PARP10/BRSK2/SLC22A13/GOSR2	Biological Process
GO:0010001	glial cell differentiation	10	10/304	167/18679	0.000419689	0.000419689	0.024708	CSK/DLX1/DLX2/GPC1/ILK/FA2H/LINGO1/NOG/GPR37L1/WDR1	Biological Process
GO:0033036	macromolecule localization	65	65/304	2661/18679	0.000434733	0.000434733	0.0251447	HUWE1/CIB1/SLU7/CPLX1/RABL2A/OSBPL7/TSGA13/AP2M1/UBE2J2/DNAJC19/CSK/CDAN1/VPS37D/AP2A2/DMTN/TMED4/TRAK1/MAPK8IP3/PLEKHM2/SMG6/ESYT1/FAM89B/ATP6V0D2/ZNF385A/PYDC1/RTP5/GUK1/HPCA/INS/ARF5/RHOB/GLTPD2/RHOG/LCP1/LCP2/ACHE/NBL1/PAEP/PAK1/PAM16/NAGPA/ATP6V1H/ATP6V0A1/UEVLD/PACS1/SLF2/RAB5C/BLK/RANBP17/SIX3/SLC9A1/SLC11A1/SLC15A1/STX1A/STXBP1/TRAF2/CACNB1/CPTP/OR51E2/PARP10/PLOD3/BRSK2/TMSB10/GOSR2/CLST…	Biological Process
GO:0050793	regulation of developmental process	53	53/304	2058/18679	0.000484415	0.000484415	0.0275352	FOXO6/CIB1/LBX1/TBR1/RAI1/CHN1/CRABP2/CPNE9/DLX1/DLX2/DMTN/FGD2/ARC/OTP/SSBP3/FLRT1/FNDC5/NGEF/ZNF385A/NSMF/LSM1/GPC1/CRB2/GRIN1/HOXB4/HOXD3/ID3/IL6R/ILK/INS/RHOB/MFI2/ASCL2/NRARP/NBL1/PLXNA3/LIMS2/CPNE5/RARA/RBM4/SIX3/SOX3/TBX6/FMNL1/CALCA/NANOG/SETD3/LINGO1/FGD3/NOG/GPR37L1/CLSTN3/WDR1	Biological Process
GO:0003002	regionalization	15	15/304	341/18679	0.000499543	0.000499543	0.0279138	TBR1/DLX1/DLX2/EN1/ARC/SSBP3/CRB2/HOXB4/HOXC13/HOXD3/NRARP/NBL1/SIX3/TBX6/NOG	Biological Process
GO:0045184	establishment of protein localization	50	50/304	1914/18679	0.000519044	0.000519044	0.0285201	HUWE1/CIB1/SLU7/CPLX1/RABL2A/TSGA13/AP2M1/UBE2J2/DNAJC19/CSK/VPS37D/AP2A2/DMTN/TMED4/TRAK1/FAM89B/ATP6V0D2/PYDC1/RTP5/GUK1/HPCA/INS/ARF5/RHOB/RHOG/LCP1/LCP2/ACHE/PAEP/PAM16/NAGPA/ATP6V1H/ATP6V0A1/UEVLD/PACS1/RAB5C/BLK/RANBP17/SIX3/SLC9A1/SLC11A1/SLC15A1/STX1A/STXBP1/TRAF2/CACNB1/OR51E2/PARP10/BRSK2/GOSR2	Biological Process
GO:0009952	anterior/posterior pattern specification	11	11/304	205/18679	0.000556185	0.000556185	0.0300599	EN1/ARC/SSBP3/CRB2/HOXB4/HOXC13/HOXD3/NRARP/SIX3/TBX6/NOG	Biological Process
GO:0006835	dicarboxylic acid transport	7	7/304	89/18679	0.000622234	0.000622234	0.0329586	CPLX1/PAK1/SLC26A6/SLC1A7/STX1A/STXBP1/SLC25A22	Biological Process
GO:0071257	cellular response to electrical stimulus	3	3/304	11/18679	0.000639262	0.000639262	0.0329586	NSMF/HPCA/SLC9A1	Biological Process
GO:0023051	regulation of signaling	68	68/304	2857/18679	0.000642122	0.000642122	0.0329586	FRAT1/CIB1/AGPAT2/CHN1/AP2M1/CRABP2/CSK/CTF1/ADRBK1/AP2A2/DACT2/DLX1/DLX2/DUSP2/DMTN/FGD2/TMED4/IGSF9B/MAPK8IP3/ARC/DNMBP/FAM89B/NGEF/ZNF385A/NSMF/PYDC1/NPHP4/GPC1/CRB2/GIT1/GRIN1/HIC1/HRAS/HTR6/IL6R/ILK/INS/RHOB/RHOG/ARHGAP1/ACHE/NRARP/NBL1/MINK1/PAK1/LURAP1/LIMS2/PSD/NDRG2/PLEKHG5/RFNG/BLK/TSPYL2/CARD9/SIX3/SLC9A1/STX1A/STXBP1/TRAF2/TNIP2/CALCA/FZD8/FGD3/BRSK2/CREB3L1/NOG/GPR37L1/CLSTN3	Biological Process
GO:0006357	regulation of transcription from RNA polymerase II promoter	47	47/304	1784/18679	0.000649807	0.000649807	0.0329586	FOXO6/TADA3/LBX1/TBR1/RAI1/DLX1/DLX2/EN1/TRAK1/KDM6B/SSBP3/NKX2-8/CRB2/GRIN1/HIC1/HOXB4/HOXC13/HRAS/ID3/ILK/LMO2/MAZ/ASCL2/ETV3L/NRARP/NBL1/ZBTB7B/PITX3/POU3F3/RGMA/RARA/RXRG/SALL2/SIX3/SLC9A1/SLC11A1/SOX3/TBX6/TNIP2/ZBTB3/NANOG/FZD8/SETD3/EED/CREB3L1/NOG/NCOR2	Biological Process
GO:0045746	negative regulation of Notch signaling pathway	4	4/304	25/18679	0.000664266	0.000664266	0.0331815	DLX1/DLX2/NRARP/RFNG	Biological Process
GO:0048667	cell morphogenesis involved in neuron differentiation	26	26/304	807/18679	0.000752638	0.000752638	0.0368351	TBR1/CHN1/AP2M1/CRABP2/AP2A2/EPHB6/MAPK8IP3/NGEF/NSMF/NKX2-8/GPC1/GIT1/GRIN1/HRAS/ILK/RHOB/RHOG/MINK1/PAK1/PLXNA3/RGMA/STXBP1/CACNB1/LINGO1/BRSK2/NOG	Biological Process
GO:0021543	pallium development	9	9/304	149/18679	0.000759752	0.000759752	0.0368351	DLX1/DLX2/KDM6B/GRIN1/H2AFX/HTR6/POU3F3/PLXNA3/CDK5R2	Biological Process
GO:0007409	axonogenesis	24	24/304	723/18679	0.000796515	0.000796515	0.0380577	TBR1/CHN1/AP2M1/CRABP2/AP2A2/EPHB6/MAPK8IP3/NGEF/NKX2-8/GPC1/GIT1/GRIN1/HRAS/ILK/RHOB/RHOG/PAK1/PLXNA3/RGMA/STXBP1/CACNB1/LINGO1/BRSK2/NOG	Biological Process
GO:0014047	glutamate secretion	5	5/304	46/18679	0.000876925	0.000876925	0.0409182	CPLX1/PAK1/SLC1A7/STX1A/STXBP1	Biological Process
GO:0051241	negative regulation of multicellular organismal process	29	29/304	950/18679	0.000881205	0.000881205	0.0409182	CIB1/LBX1/RAI1/CSK/ADRBK1/DLX1/DLX2/NGEF/LSM1/ID3/IL6R/INS/MEFV/ASCL2/NRARP/ATP2A1/PLXNA3/LIMS2/NDRG2/RARA/SIX3/SLC11A1/CHID1/SOX3/TBX6/CALCA/LINGO1/NOG/GPR37L1	Biological Process
GO:0010646	regulation of cell communication	68	68/304	2905/18679	0.00100976	0.00100976	0.0460979	FRAT1/CIB1/AGPAT2/CHN1/AP2M1/CRABP2/CSK/CTF1/ADRBK1/AP2A2/DACT2/DLX1/DLX2/DUSP2/DMTN/FGD2/TMED4/IGSF9B/MAPK8IP3/ARC/DNMBP/FAM89B/NGEF/ZNF385A/NSMF/PYDC1/NPHP4/GPC1/CRB2/GIT1/GRIN1/HIC1/HRAS/HTR6/IL6R/ILK/INS/RHOB/RHOG/ARHGAP1/ACHE/NRARP/NBL1/MINK1/PAK1/LURAP1/LIMS2/PSD/NDRG2/PLEKHG5/RFNG/BLK/TSPYL2/CARD9/SIX3/SLC9A1/STX1A/STXBP1/TRAF2/TNIP2/CALCA/FZD8/FGD3/BRSK2/CREB3L1/NOG/GPR37L1/CLSTN3	Biological Process
GO:0045596	negative regulation of cell differentiation	20	20/304	566/18679	0.00102663	0.00102663	0.0460979	CIB1/LBX1/DLX1/DLX2/DMTN/NGEF/LSM1/ID3/MFI2/ASCL2/NRARP/PLXNA3/RARA/SIX3/SOX3/TBX6/CALCA/LINGO1/NOG/GPR37L1	Biological Process
GO:0048713	regulation of oligodendrocyte differentiation	4	4/304	28/18679	0.0010347	0.0010347	0.0460979	DLX1/DLX2/LINGO1/WDR1	Biological Process
GO:0048715	negative regulation of oligodendrocyte differentiation	3	3/304	13/18679	0.0010816	0.0010816	0.047545	DLX1/DLX2/LINGO1	Biological Process
GO:0023052	signaling	125	125/304	6100/18679	0.00110693	0.00110693	0.0480182	FRAT1/TADA3/CIB1/AGPAT2/CPLX1/DIAPH2-AS1/RABL2A/CHN1/DTX2/RHPN1/AP2M1/RHEBL1/CRABP2/CSK/CTF1/ADRBK1/AP2A2/PAQR7/DACT2/DLX1/DLX2/DRG2/DUSP2/DMTN/EPHB6/FGD2/TMED4/MAPK15/FHIT/IGSF9B/MAPK8IP3/ARC/DNMBP/FAM89B/FLRT1/ATP6V0D2/NGEF/ZNF385A/NSMF/PYDC1/NPHP4/GPC1/CRB2/GIT1/GRIN1/HIC1/HPCA/HOXD3/HRAS/HTR1D/HTR6/IL6R/ILK/INS/ARF5/RHOB/RHOG/ARHGAP1/LCP1/LCP2/MEFV/ACHE/NRARP/NBL1/ATP2A1/MINK1/PAK1/KCNK4/RPS2…	Biological Process
GO:0010769	regulation of cell morphogenesis involved in differentiation	13	13/304	295/18679	0.00114839	0.00114839	0.0486581	CIB1/TBR1/CHN1/CRABP2/DMTN/NGEF/NSMF/CRB2/GRIN1/ILK/MFI2/PLXNA3/LINGO1	Biological Process
GO:0007266	Rho protein signal transduction	9	9/304	158/18679	0.0011512	0.0011512	0.0486581	FGD2/DNMBP/NGEF/RHOB/RHOG/ARHGAP1/PAK1/PLEKHG5/FGD3	Biological Process
GO:0010975	regulation of neuron projection development	14	14/304	338/18679	0.00135618	0.00135618	0.0551157	FOXO6/CIB1/TBR1/CHN1/CRABP2/CPNE9/NGEF/NSMF/GRIN1/ILK/PLXNA3/CPNE5/TBX6/LINGO1	Biological Process
GO:0061564	axon development	24	24/304	752/18679	0.00135895	0.00135895	0.0551157	TBR1/CHN1/AP2M1/CRABP2/AP2A2/EPHB6/MAPK8IP3/NGEF/NKX2-8/GPC1/GIT1/GRIN1/HRAS/ILK/RHOB/RHOG/PAK1/PLXNA3/RGMA/STXBP1/CACNB1/LINGO1/BRSK2/NOG	Biological Process
GO:0021877	forebrain neuron fate commitment	3	3/304	14/18679	0.00136008	0.00136008	0.0551157	TBR1/DLX1/DLX2	Biological Process
GO:0031344	regulation of cell projection organization	17	17/304	456/18679	0.00137085	0.00137085	0.0551157	FOXO6/CIB1/TBR1/CHN1/CRABP2/CPNE9/DMTN/NGEF/NSMF/GRIN1/HRAS/ILK/RHOG/PLXNA3/CPNE5/TBX6/LINGO1	Biological Process
GO:0009966	regulation of signal transduction	60	60/304	2521/18679	0.00143696	0.00143696	0.0570774	FRAT1/CIB1/AGPAT2/CHN1/AP2M1/CRABP2/CSK/CTF1/ADRBK1/AP2A2/DACT2/DLX1/DLX2/DUSP2/DMTN/FGD2/TMED4/MAPK8IP3/ARC/DNMBP/FAM89B/NGEF/ZNF385A/PYDC1/NPHP4/GPC1/CRB2/GIT1/GRIN1/HIC1/HRAS/HTR6/IL6R/ILK/INS/RHOB/RHOG/ARHGAP1/NRARP/NBL1/MINK1/PAK1/LURAP1/LIMS2/PSD/NDRG2/PLEKHG5/RFNG/TSPYL2/CARD9/SIX3/SLC9A1/TRAF2/TNIP2/CALCA/FZD8/FGD3/CREB3L1/NOG/GPR37L1	Biological Process
GO:0007268	synaptic transmission	23	23/304	714/18679	0.00151211	0.00151211	0.0589594	CPLX1/AP2M1/AP2A2/IGSF9B/ARC/NSMF/GRIN1/HRAS/HTR1D/HTR6/ACHE/MINK1/PAK1/KCNK4/PNOC/PCDHB11/RAPSN/SLC1A7/STX1A/STXBP1/CACNB1/DOC2A/CLSTN3	Biological Process
GO:0044707	single-multicellular organism process	134	134/304	6675/18679	0.00152011	0.00152011	0.0589594	FOXO6/FRAT1/MAEA/CIB2/CIB1/AGPAT2/LBX1/TBR1/RAI1/CHN1/KRT71/AP2M1/DNAJC19/CRABP2/CSK/CTF1/CPNE9/CYP1A2/ADRBK1/AP2A2/PAQR7/DACT2/DLX1/DLX2/DUSP2/EN1/DMTN/EPHB6/KDM6B/MAPK8IP3/ARC/OTP/FPGS/SSBP3/FLRT1/NGEF/ZNF385A/NSMF/PYDC1/NPHP4/NKX2-8/LSM1/GPC1/RTP5/CRB2/GIT1/GRIN1/H2AFX/HIC1/HPCA/HOXB4/HOXC13/HOXD3/HRAS/HTR1D/HTR6/ID3/IL6R/ILK/INS/LRRC10/RHOB/RHOG/LCP2/LMO2/LOXL1/LRCH4/MEFV/ACHE/ASCL2/NRARP/MSI…	Biological Process
GO:0044700	single organism signaling	124	124/304	6095/18679	0.00158418	0.00158418	0.0596564	FRAT1/TADA3/CIB1/AGPAT2/CPLX1/DIAPH2-AS1/RABL2A/CHN1/DTX2/RHPN1/AP2M1/RHEBL1/CRABP2/CSK/CTF1/ADRBK1/AP2A2/PAQR7/DACT2/DLX1/DLX2/DRG2/DUSP2/DMTN/EPHB6/FGD2/TMED4/MAPK15/FHIT/IGSF9B/MAPK8IP3/ARC/DNMBP/FAM89B/FLRT1/ATP6V0D2/NGEF/ZNF385A/NSMF/PYDC1/NPHP4/GPC1/CRB2/GIT1/GRIN1/HIC1/HPCA/HOXD3/HRAS/HTR1D/HTR6/IL6R/ILK/INS/ARF5/RHOB/RHOG/ARHGAP1/LCP1/LCP2/MEFV/ACHE/NRARP/NBL1/ATP2A1/MINK1/PAK1/KCNK4/RPS2…	Biological Process
GO:0006885	regulation of pH	6	6/304	77/18679	0.00159236	0.00159236	0.0596564	ATP6V1H/ATP6V0A1/SLC26A6/SLC9A1/SLC9A3/SLC11A1	Biological Process
GO:0048709	oligodendrocyte differentiation	6	6/304	77/18679	0.00159236	0.00159236	0.0596564	CSK/DLX1/DLX2/FA2H/LINGO1/WDR1	Biological Process
GO:0050896	response to stimulus	160	160/304	8247/18679	0.00167739	0.00167739	0.061531	FRAT1/HUWE1/TADA3/CIB1/AGPAT2/SLU7/TBR1/DIAPH2-AS1/RABL2A/CHN1/DTX2/RHPN1/OSBPL7/AP2M1/UBE2J2/CLCN7/RHEBL1/ZSWIM7/CRABP2/CSK/CTF1/C1orf210/CYP1A2/ADRBK1/AP2A2/PAQR7/DACT2/DLX1/DLX2/DRG2/DUSP2/FAAP20/DMTN/EPHB6/FGD2/TMED4/MAPK15/FHIT/KDM6B/MAPK8IP3/ARC/DNMBP/COTL1/SMUG1/FAM89B/FLRT1/ATP6V0D2/FNDC5/ANKS4B/NGEF/ZNF385A/NSMF/PYDC1/NPHP4/GPC1/RTP5/CRB2/GIT1/GRIN1/H2AFX/HIC1/HPCA/HOXD3/HRAS/HTR1D/HTR6/…	Biological Process
GO:0007035	vacuolar acidification	3	3/304	15/18679	0.00167972	0.00167972	0.061531	ATP6V1H/ATP6V0A1/SLC11A1	Biological Process
GO:0006886	intracellular protein transport	30	30/304	1039/18679	0.00171242	0.00171242	0.0620394	HUWE1/CIB1/SLU7/RABL2A/TSGA13/AP2M1/UBE2J2/DNAJC19/CSK/AP2A2/DMTN/TRAK1/FAM89B/RTP5/HPCA/RHOB/LCP1/PAM16/NAGPA/PACS1/RAB5C/RANBP17/SIX3/SLC9A1/SLC11A1/STX1A/CACNB1/PARP10/BRSK2/GOSR2	Biological Process
GO:0048583	regulation of response to stimulus	78	78/304	3516/18679	0.00187614	0.00187614	0.0669529	FRAT1/CIB1/AGPAT2/TBR1/CHN1/AP2M1/CRABP2/CSK/CTF1/C1orf210/ADRBK1/AP2A2/DACT2/DLX1/DLX2/DUSP2/DMTN/FGD2/TMED4/MAPK8IP3/ARC/DNMBP/FAM89B/NGEF/ZNF385A/PYDC1/NPHP4/GPC1/CRB2/GIT1/GRIN1/H2AFX/HIC1/HRAS/HTR1D/HTR6/IL6R/ILK/INS/RHOB/RHOG/ARHGAP1/LCP2/MEFV/NRARP/NBL1/MINK1/PAK1/ATP6V1H/LURAP1/PLXNA3/LIMS2/PACS1/SLF2/PSD/NDRG2/PLEKHG5/RARA/RFNG/BLK/TSPYL2/CARD9/SIX3/SLC9A1/SLC11A1/CHID1/TRAF2/TNIP2/CALCA…	Biological Process
GO:0051179	localization	113	113/304	5484/18679	0.00188904	0.00188904	0.0669529	HUWE1/CDH17/CIB1/SLU7/TBR1/CPLX1/RABL2A/OSBPL7/TSGA13/AP2M1/UBE2J2/CLCN7/DNAJC19/CRABP2/CSK/CDAN1/VPS37D/ADRBK1/AP2A2/DMTN/TMED4/DENND3/TRAK1/MAPK8IP3/PLEKHM2/ARC/SMG6/ESYT1/FAM89B/ATP6V0D2/ZNF385A/NSMF/PYDC1/NPHP4/RTP5/GRIN1/GUK1/HPCA/HRAS/HTR6/IL6R/ILK/INS/ARF5/RHOB/GLTPD2/RHOG/LCP1/LCP2/SLC25A35/LY75/MFI2/ACHE/NBL1/ATP2A1/PAEP/MINK1/PAK1/KCNK4/PAM16/NAGPA/SCARA3/ATP6V1H/ATP6V0A1/LURAP1/POU3F3/…	Biological Process
GO:0030030	cell projection organization	38	38/304	1430/18679	0.00190897	0.00190897	0.0669529	FOXO6/CIB1/TBR1/CHN1/AP2M1/CRABP2/CPNE9/AP2A2/DMTN/EPHB6/FGD2/MAPK8IP3/FLRT1/NGEF/NSMF/NPHP4/NKX2-8/GPC1/GIT1/GRIN1/HRAS/ILK/CATIP/RHOB/RHOG/NBL1/MINK1/PAK1/PLXNA3/RGMA/CPNE5/STXBP1/TBX6/CACNB1/LINGO1/FGD3/BRSK2/NOG	Biological Process
GO:0051239	regulation of multicellular organismal process	57	57/304	2403/18679	0.00208039	0.00208039	0.072197	FOXO6/CIB1/AGPAT2/LBX1/TBR1/RAI1/CHN1/CRABP2/CSK/CPNE9/ADRBK1/DLX1/DLX2/DMTN/OTP/FLRT1/NGEF/NSMF/PYDC1/LSM1/GPC1/CRB2/GRIN1/HOXD3/ID3/IL6R/ILK/INS/RHOB/MEFV/ASCL2/NRARP/NBL1/ATP2A1/PAEP/LURAP1/PLXNA3/LIMS2/NDRG2/CPNE5/RARA/CARD9/SIX3/SLC9A1/SLC11A1/CHID1/SOX3/TBX6/TRAF2/FA2H/CALCA/OR51E2/LINGO1/NOG/GPR37L1/CLSTN3/WDR1	Biological Process
GO:0048858	cell projection morphogenesis	30	30/304	1055/18679	0.00215558	0.00215558	0.0737858	TBR1/CHN1/AP2M1/CRABP2/CPNE9/AP2A2/EPHB6/MAPK8IP3/FLRT1/NGEF/NSMF/NKX2-8/GPC1/GIT1/GRIN1/HRAS/ILK/RHOB/RHOG/NBL1/MINK1/PAK1/PLXNA3/RGMA/CPNE5/STXBP1/CACNB1/LINGO1/BRSK2/NOG	Biological Process
GO:0009954	proximal/distal pattern formation	4	4/304	34/18679	0.00217093	0.00217093	0.0737858	DLX1/DLX2/EN1/SIX3	Biological Process
GO:0048513	organ development	68	68/304	3000/18679	0.00233111	0.00233111	0.0779775	MAEA/CIB1/LBX1/TBR1/KRT71/DNAJC19/CSK/CTF1/CYP1A2/ADRBK1/DACT2/DLX1/DLX2/EN1/DMTN/KDM6B/MAPK8IP3/OTP/FPGS/SSBP3/ZNF385A/NPHP4/NKX2-8/GPC1/CRB2/GRIN1/H2AFX/HPCA/HOXB4/HOXC13/HOXD3/HRAS/HTR6/ID3/IL6R/ILK/INS/LRRC10/LMO2/ACHE/ASCL2/NRARP/MINK1/PAK1/PITX3/FGFRL1/CRCT1/POU3F3/PLXNA3/LIMS2/NDRG2/RARA/RFNG/SALL2/BLK/SIX3/SLC9A1/SOX3/FA2H/CALCA/NHEJ1/FZD8/EED/ADAM15/CDK5R2/PLOD3/NOG/GPR37L1	Biological Process
GO:0019222	regulation of metabolic process	131	131/304	6566/18679	0.00234156	0.00234156	0.0779775	FOXO6/PANO1/TADA3/CIB1/LBX1/TBR1/RAI1/CHN1/RHPN1/OSBPL7/RHEBL1/DNAJC19/CRABP2/CSK/CDAN1/ZNF785/RBFOX3/CTF1/ZNF362/CYP1A2/ADRBK1/DLX1/DLX2/DUSP2/EN1/DMTN/FGD2/FHIT/PUF60/DENND3/TRAK1/KDM6B/MAPK8IP3/DNMBP/SMG6/OTP/SSBP3/NGEF/ZNF385A/NSMF/PYDC1/NKX2-8/ZNF777/DOK7/CRB2/GIT1/GRIN1/H2AFX/HIC1/HPCA/HOXB4/HOXC13/HOXD3/HRAS/ID3/IL6R/ILK/INS/RHOG/ARHGAP1/LCP2/LMO2/MAZ/MEFV/MFI2/ACHE/ASCL2/ETV3L/NRARP/NBL1/…	Biological Process
GO:0045956	positive regulation of calcium ion-dependent exocytosis	3	3/304	17/18679	0.00245062	0.00245062	0.0802693	STX1A/STXBP1/CDK5R2	Biological Process
GO:0006826	iron ion transport	5	5/304	58/18679	0.00250189	0.00250189	0.0802693	ATP6V0D2/MFI2/ATP6V1H/ATP6V0A1/SLC11A1	Biological Process
GO:0021879	forebrain neuron differentiation	5	5/304	58/18679	0.00250189	0.00250189	0.0802693	TBR1/DLX1/DLX2/OTP/PLXNA3	Biological Process
GO:0046330	positive regulation of JNK cascade	7	7/304	113/18679	0.00250778	0.00250778	0.0802693	MAPK8IP3/HRAS/MINK1/PAK1/CARD9/TRAF2/FZD8	Biological Process
GO:0051453	regulation of intracellular pH	5	5/304	59/18679	0.00269779	0.00269779	0.0855209	ATP6V1H/ATP6V0A1/SLC26A6/SLC9A1/SLC11A1	Biological Process
GO:0032990	cell part morphogenesis	30	30/304	1075/18679	0.00284569	0.00284569	0.0887709	TBR1/CHN1/AP2M1/CRABP2/CPNE9/AP2A2/EPHB6/MAPK8IP3/FLRT1/NGEF/NSMF/NKX2-8/GPC1/GIT1/GRIN1/HRAS/ILK/RHOB/RHOG/NBL1/MINK1/PAK1/PLXNA3/RGMA/CPNE5/STXBP1/CACNB1/LINGO1/BRSK2/NOG	Biological Process
GO:0007167	enzyme linked receptor protein signaling pathway	33	33/304	1219/18679	0.00285416	0.00285416	0.0887709	CHN1/AP2M1/CSK/CTF1/ADRBK1/AP2A2/DACT2/EPHB6/FGD2/FAM89B/FLRT1/ATP6V0D2/NGEF/GPC1/CRB2/GIT1/GRIN1/HRAS/ILK/INS/LCP2/NBL1/PAK1/ATP6V1H/ATP6V0A1/FGFRL1/RGMA/PLEKHG5/BLK/LINGO1/FGD3/NOG/NCOR2	Biological Process
GO:0030903	notochord development	3	3/304	18/18679	0.0029056	0.0029056	0.0895261	CRB2/ID3/NOG	Biological Process
GO:0007154	cell communication	126	126/304	6310/18679	0.00296675	0.00296675	0.0905639	FRAT1/TADA3/CIB1/AGPAT2/CPLX1/DIAPH2-AS1/RABL2A/CHN1/DTX2/RHPN1/AP2M1/RHEBL1/CRABP2/CSK/CTF1/ADRBK1/AP2A2/PAQR7/DACT2/DLX1/DLX2/DRG2/DUSP2/DMTN/EPHB6/FGD2/TMED4/MAPK15/FHIT/IGSF9B/MAPK8IP3/ARC/DNMBP/FAM89B/FLRT1/ATP6V0D2/NGEF/ZNF385A/NSMF/PYDC1/NPHP4/GPC1/CRB2/GIT1/GRIN1/HIC1/HPCA/HOXD3/HRAS/HTR1D/HTR6/IL6R/ILK/INS/ARF5/RHOB/RHOG/ARHGAP1/LCP1/LCP2/MEFV/ACHE/MAP1LC3C/NRARP/NBL1/ATP2A1/MINK1/PAK1/K…	Biological Process
GO:0044093	positive regulation of molecular function	44	44/304	1770/18679	0.00302467	0.00302467	0.0914851	CIB1/CHN1/RHEBL1/DNAJC19/CSK/ADRBK1/FGD2/DENND3/MAPK8IP3/ARC/DNMBP/NGEF/DOK7/GIT1/GRIN1/HPCA/HRAS/IL6R/ILK/INS/RHOG/ARHGAP1/LCP2/MEFV/MINK1/PAK1/RPS27L/PACS1/PSD/PLEKHG5/RARA/RFNG/SMAP2/PPP1R3G/SLC9A1/SLC11A1/TRAF2/CALCA/NHEJ1/RIN3/FZD8/CDK5R2/FGD3/USP6NL	Biological Process
GO:0030641	regulation of cellular pH	5	5/304	61/18679	0.00312254	0.00312254	0.0932018	ATP6V1H/ATP6V0A1/SLC26A6/SLC9A1/SLC11A1	Biological Process
GO:0001952	regulation of cell-matrix adhesion	6	6/304	88/18679	0.00313797	0.00313797	0.0932018	CIB1/DMTN/ILK/MINK1/SLC9A1/ADAM15	Biological Process
GO:0010556	regulation of macromolecule biosynthetic process	84	84/304	3919/18679	0.00324551	0.00324551	0.095535	FOXO6/TADA3/CIB1/LBX1/TBR1/RAI1/RHEBL1/CRABP2/CDAN1/ZNF785/ZNF362/DLX1/DLX2/EN1/FHIT/PUF60/TRAK1/KDM6B/OTP/SSBP3/ZNF385A/PYDC1/NKX2-8/ZNF777/CRB2/GRIN1/H2AFX/HIC1/HOXB4/HOXC13/HOXD3/HRAS/ID3/IL6R/ILK/INS/RHOG/LMO2/MAZ/ASCL2/ETV3L/NRARP/NBL1/ZBTB7B/RPS27L/PITX3/PMS2P3/POU3F3/ZKSCAN7/PRMT8/RGMA/REXO4/HHATL/RARA/RBM4/RXRG/SALL2/TSPYL2/CARD9/SHOX/PPP1R3G/SIX3/SLC9A1/SLC11A1/SOX3/TBX6/TRAF2/ZNF7/TNIP2…	Biological Process
GO:2000112	regulation of cellular macromolecule biosynthetic process	82	82/304	3813/18679	0.00337038	0.00337038	0.0983327	FOXO6/TADA3/CIB1/LBX1/TBR1/RAI1/RHEBL1/CRABP2/CDAN1/ZNF785/ZNF362/DLX1/DLX2/EN1/FHIT/PUF60/TRAK1/KDM6B/OTP/SSBP3/ZNF385A/PYDC1/NKX2-8/ZNF777/CRB2/GRIN1/H2AFX/HIC1/HOXB4/HOXC13/HOXD3/HRAS/ID3/ILK/INS/RHOG/LMO2/MAZ/ASCL2/ETV3L/NRARP/NBL1/ZBTB7B/RPS27L/PITX3/PMS2P3/POU3F3/ZKSCAN7/PRMT8/RGMA/REXO4/HHATL/RARA/RBM4/RXRG/SALL2/TSPYL2/SHOX/PPP1R3G/SIX3/SLC9A1/SLC11A1/SOX3/TBX6/TRAF2/ZNF7/TNIP2/CALCA/ZBTB…	Biological Process
GO:0006355	regulation of transcription, DNA-templated	76	76/304	3484/18679	0.00343509	0.00343509	0.0988187	FOXO6/TADA3/CIB1/LBX1/TBR1/RAI1/RHEBL1/CRABP2/ZNF785/ZNF362/DLX1/DLX2/EN1/FHIT/PUF60/TRAK1/KDM6B/OTP/SSBP3/ZNF385A/PYDC1/NKX2-8/ZNF777/CRB2/GRIN1/H2AFX/HIC1/HOXB4/HOXC13/HOXD3/HRAS/ID3/ILK/INS/RHOG/LMO2/MAZ/ASCL2/ETV3L/NRARP/NBL1/ZBTB7B/PITX3/PMS2P3/POU3F3/ZKSCAN7/PRMT8/RGMA/REXO4/RARA/RXRG/SALL2/TSPYL2/SHOX/SIX3/SLC9A1/SLC11A1/SOX3/TBX6/TRAF2/ZNF7/TNIP2/CALCA/ZBTB3/NANOG/TSC22D4/FZD8/SETD3/ZNF28…	Biological Process
GO:0021537	telencephalon development	10	10/304	221/18679	0.00344698	0.00344698	0.0988187	DLX1/DLX2/KDM6B/GRIN1/H2AFX/HTR6/POU3F3/PLXNA3/SIX3/CDK5R2	Biological Process
GO:0035556	intracellular signal transduction	60	60/304	2622/18679	0.00357795	0.00357795	0.101689	CIB1/RABL2A/CHN1/RHPN1/RHEBL1/CSK/CTF1/DUSP2/DMTN/FGD2/TMED4/MAPK15/FHIT/MAPK8IP3/DNMBP/FLRT1/NGEF/ZNF385A/NPHP4/GRIN1/HIC1/HPCA/HRAS/HTR6/IL6R/ILK/INS/ARF5/RHOB/RHOG/ARHGAP1/LCP1/LCP2/ATP2A1/MINK1/PAK1/RPS27L/LURAP1/PSD/NDRG2/PLEKHG5/RAB5C/RBM4/BLK/CARD9/SLC26A6/SLC9A1/TRAF2/FMNL1/TNIP2/FZD8/SESN2/LINGO1/ADAM15/FGD3/BRSK2/CREB3L1/ASB16/GPR37L1/PLCH2	Biological Process
GO:0007166	cell surface receptor signaling pathway	61	61/304	2677/18679	0.00362713	0.00362713	0.102206	FRAT1/CIB1/AGPAT2/CHN1/DTX2/AP2M1/CSK/CTF1/ADRBK1/AP2A2/DACT2/DLX1/DLX2/DMTN/EPHB6/FGD2/ARC/FAM89B/FLRT1/ATP6V0D2/NGEF/PYDC1/NPHP4/GPC1/CRB2/GIT1/GRIN1/HIC1/HOXD3/HRAS/IL6R/ILK/INS/LCP2/NRARP/NBL1/MINK1/PAK1/ATP6V1H/ATP6V0A1/FGFRL1/PLXNA3/LIMS2/RGMA/NDRG2/PLEKHG5/RFNG/BLK/CARD9/PORCN/SIX3/TRAF2/TNIP2/FZD8/LINGO1/ADAM15/FGD3/CD247/NOG/GPR37L1/NCOR2	Biological Process
GO:0001661	conditioned taste aversion	2	2/304	6/18679	0.00379257	0.00379257	0.103335	TBR1/GRIN1	Biological Process
GO:0021999	neural plate anterior/posterior regionalization	2	2/304	6/18679	0.00379257	0.00379257	0.103335	SSBP3/NOG	Biological Process
GO:0045988	negative regulation of striated muscle contraction	2	2/304	6/18679	0.00379257	0.00379257	0.103335	ADRBK1/ATP2A1	Biological Process
GO:0060992	response to fungicide	2	2/304	6/18679	0.00379257	0.00379257	0.103335	KDM6B/GRIN1	Biological Process
GO:0060850	regulation of transcription involved in cell fate commitment	3	3/304	20/18679	0.00396293	0.00396293	0.106106	LBX1/DLX1/DLX2	Biological Process
GO:0021983	pituitary gland development	4	4/304	40/18679	0.00396392	0.00396392	0.106106	OTP/SIX3/SOX3/NOG	Biological Process
GO:1903506	regulation of nucleic acid-templated transcription	76	76/304	3504/18679	0.00399082	0.00399082	0.106106	FOXO6/TADA3/CIB1/LBX1/TBR1/RAI1/RHEBL1/CRABP2/ZNF785/ZNF362/DLX1/DLX2/EN1/FHIT/PUF60/TRAK1/KDM6B/OTP/SSBP3/ZNF385A/PYDC1/NKX2-8/ZNF777/CRB2/GRIN1/H2AFX/HIC1/HOXB4/HOXC13/HOXD3/HRAS/ID3/ILK/INS/RHOG/LMO2/MAZ/ASCL2/ETV3L/NRARP/NBL1/ZBTB7B/PITX3/PMS2P3/POU3F3/ZKSCAN7/PRMT8/RGMA/REXO4/RARA/RXRG/SALL2/TSPYL2/SHOX/SIX3/SLC9A1/SLC11A1/SOX3/TBX6/TRAF2/ZNF7/TNIP2/CALCA/ZBTB3/NANOG/TSC22D4/FZD8/SETD3/ZNF28…	Biological Process
GO:0021872	forebrain generation of neurons	5	5/304	65/18679	0.00411337	0.00411337	0.108489	TBR1/DLX1/DLX2/OTP/PLXNA3	Biological Process
GO:0051252	regulation of RNA metabolic process	78	78/304	3621/18679	0.00418706	0.00418706	0.109556	FOXO6/TADA3/CIB1/LBX1/TBR1/RAI1/RHEBL1/CRABP2/ZNF785/RBFOX3/ZNF362/DLX1/DLX2/EN1/FHIT/PUF60/TRAK1/KDM6B/OTP/SSBP3/ZNF385A/PYDC1/NKX2-8/ZNF777/CRB2/GRIN1/H2AFX/HIC1/HOXB4/HOXC13/HOXD3/HRAS/ID3/ILK/INS/RHOG/LMO2/MAZ/ASCL2/ETV3L/NRARP/NBL1/ZBTB7B/PITX3/PMS2P3/POU3F3/ZKSCAN7/PRMT8/RGMA/REXO4/RARA/RBM4/RXRG/SALL2/TSPYL2/SHOX/SIX3/SLC9A1/SLC11A1/SOX3/TBX6/TRAF2/ZNF7/TNIP2/CALCA/ZBTB3/NANOG/TSC22D4/FZD8…	Biological Process
GO:0006366	transcription from RNA polymerase II promoter	47	47/304	1965/18679	0.00455982	0.00455982	0.117663	FOXO6/TADA3/LBX1/TBR1/RAI1/DLX1/DLX2/EN1/TRAK1/KDM6B/SSBP3/NKX2-8/GRIN1/HIC1/HOXB4/HOXC13/HRAS/ID3/LMO2/MAZ/ASCL2/ETV3L/NRARP/ZBTB7B/PITX3/POU3F3/RGMA/RARA/RXRG/SALL2/SHOX/SIX3/SLC9A1/SLC11A1/SOX3/TBX6/TNIP2/ZBTB3/NANOG/FZD8/SESN2/SETD3/EED/TAF1C/CREB3L1/NOG/NCOR2	Biological Process
GO:0045932	negative regulation of muscle contraction	3	3/304	21/18679	0.00456829	0.00456829	0.117663	ADRBK1/ATP2A1/CALCA	Biological Process
GO:2001141	regulation of RNA biosynthetic process	76	76/304	3524/18679	0.00462367	0.00462367	0.118167	FOXO6/TADA3/CIB1/LBX1/TBR1/RAI1/RHEBL1/CRABP2/ZNF785/ZNF362/DLX1/DLX2/EN1/FHIT/PUF60/TRAK1/KDM6B/OTP/SSBP3/ZNF385A/PYDC1/NKX2-8/ZNF777/CRB2/GRIN1/H2AFX/HIC1/HOXB4/HOXC13/HOXD3/HRAS/ID3/ILK/INS/RHOG/LMO2/MAZ/ASCL2/ETV3L/NRARP/NBL1/ZBTB7B/PITX3/PMS2P3/POU3F3/ZKSCAN7/PRMT8/RGMA/REXO4/RARA/RXRG/SALL2/TSPYL2/SHOX/SIX3/SLC9A1/SLC11A1/SOX3/TBX6/TRAF2/ZNF7/TNIP2/CALCA/ZBTB3/NANOG/TSC22D4/FZD8/SETD3/ZNF28…	Biological Process
GO:0043085	positive regulation of catalytic activity	38	38/304	1509/18679	0.00474059	0.00474059	0.120223	CIB1/CHN1/DNAJC19/CSK/ADRBK1/FGD2/DENND3/MAPK8IP3/DNMBP/NGEF/DOK7/GIT1/GRIN1/HPCA/HRAS/IL6R/ILK/INS/RHOG/ARHGAP1/LCP2/MEFV/MINK1/PAK1/RPS27L/PSD/PLEKHG5/SMAP2/PPP1R3G/SLC11A1/TRAF2/CALCA/NHEJ1/RIN3/FZD8/CDK5R2/FGD3/USP6NL	Biological Process
GO:0044260	cellular macromolecule metabolic process	156	156/304	8184/18679	0.00479362	0.00479362	0.12064	FOXO6/HUWE1/PANO1/BCKDK/TADA3/CIB1/SLU7/LBX1/TBR1/RAI1/DTX2/TOE1/OSBPL7/UBE2J2/RHEBL1/ZSWIM7/MRPL55/DNAJC19/CRABP2/CSK/CDAN1/ZNF785/RBFOX3/CTF1/ZNF362/ADRBK1/DLX1/DLX2/DUSP2/FAAP20/EN1/DMTN/EPHB6/MAPK15/FHIT/PUF60/DENND3/TRAK1/PDCD11/KDM6B/MAPK8IP3/SMG6/OTP/SMUG1/SSBP3/ZNF385A/NSMF/PYDC1/NKX2-8/GBGT1/ZNF777/LSM1/GPC1/DOK7/CRB2/GRIN1/H2AFX/HIC1/HOXB4/HOXC13/HOXD3/HRAS/ID3/IL6R/ILK/INS/RHOG/LCP2/LM…	Biological Process
GO:0009893	positive regulation of metabolic process	75	75/304	3476/18679	0.00487412	0.00487412	0.121736	TADA3/CIB1/TBR1/RAI1/CHN1/OSBPL7/RHEBL1/DNAJC19/CSK/CTF1/ADRBK1/DLX2/EN1/FGD2/DENND3/KDM6B/MAPK8IP3/DNMBP/SSBP3/NGEF/NSMF/NKX2-8/DOK7/GIT1/GRIN1/H2AFX/HPCA/HOXB4/HOXC13/HOXD3/HRAS/IL6R/ILK/INS/RHOG/ARHGAP1/LCP2/LMO2/MEFV/MFI2/MINK1/PAK1/ZBTB7B/RPS27L/PITX3/POU3F3/SLF2/PSD/RGMA/PLEKHG5/RARA/RXRG/CARD9/SMAP2/PPP1R3G/SIX3/SLC9A1/SLC11A1/TBX6/TRAF2/TNIP2/CALCA/NHEJ1/RIN3/NANOG/USP5/FZD8/SETD3/EED/CDK…	Biological Process
GO:0007411	axon guidance	18	18/304	563/18679	0.00518495	0.00518495	0.125487	TBR1/CHN1/AP2M1/AP2A2/EPHB6/MAPK8IP3/NGEF/GPC1/GIT1/GRIN1/HRAS/RHOB/RHOG/PAK1/PLXNA3/RGMA/CACNB1/NOG	Biological Process
GO:0097485	neuron projection guidance	18	18/304	563/18679	0.00518495	0.00518495	0.125487	TBR1/CHN1/AP2M1/AP2A2/EPHB6/MAPK8IP3/NGEF/GPC1/GIT1/GRIN1/HRAS/RHOB/RHOG/PAK1/PLXNA3/RGMA/CACNB1/NOG	Biological Process
GO:0021578	hindbrain maturation	2	2/304	7/18679	0.00525266	0.00525266	0.125487	GRIN1/CDK5R2	Biological Process
GO:0021626	central nervous system maturation	2	2/304	7/18679	0.00525266	0.00525266	0.125487	GRIN1/CDK5R2	Biological Process
GO:0060897	neural plate regionalization	2	2/304	7/18679	0.00525266	0.00525266	0.125487	SSBP3/NOG	Biological Process
GO:0090336	positive regulation of brown fat cell differentiation	2	2/304	7/18679	0.00525266	0.00525266	0.125487	FNDC5/INS	Biological Process
GO:0021766	hippocampus development	5	5/304	69/18679	0.00531057	0.00531057	0.125958	DLX1/DLX2/KDM6B/PLXNA3/CDK5R2	Biological Process
GO:0051128	regulation of cellular component organization	48	48/304	2035/18679	0.00539519	0.00539519	0.127051	FOXO6/HUWE1/TADA3/CIB1/TBR1/CHN1/TSGA13/AP2M1/UBE2J2/CRABP2/CSK/CPNE9/DMTN/FGD2/ARC/FLRT1/NGEF/NSMF/CRB2/GRIN1/HPCA/HRAS/ILK/INS/RHOG/LCP1/MFI2/PAK1/PLXNA3/SLF2/CPNE5/RAB5C/TSPYL2/SLC9A1/SLC11A1/STX1A/STXBP1/TBX6/FMNL1/PARP10/LINGO1/EED/ADAM15/FGD3/TMSB10/USP6NL/CLSTN3/WDR1	Biological Process
GO:0032874	positive regulation of stress-activated MAPK cascade	7	7/304	130/18679	0.00543693	0.00543693	0.127125	MAPK8IP3/HRAS/MINK1/PAK1/CARD9/TRAF2/FZD8	Biological Process
GO:0032879	regulation of localization	52	52/304	2249/18679	0.00558678	0.00558678	0.129709	HUWE1/CIB1/TBR1/CPLX1/TSGA13/AP2M1/UBE2J2/CLCN7/CSK/ADRBK1/DMTN/PLEKHM2/ARC/FAM89B/NSMF/PYDC1/GRIN1/HPCA/HRAS/IL6R/ILK/INS/RHOG/LCP1/ACHE/NBL1/PAEP/MINK1/PAK1/KCNK4/PLXNA3/RAB5C/RBM4/BLK/SLC26A6/SLC9A1/SLC9A3/SLC11A1/STX1A/STXBP1/TRAF2/CACNB1/CALCA/OR51E2/DOC2A/PARP10/ADAM15/CDK5R2/BRSK2/NOG/CLSTN3/WDR1	Biological Process
GO:0070304	positive regulation of stress-activated protein kinase signaling cascade	7	7/304	131/18679	0.00566604	0.00566604	0.13063	MAPK8IP3/HRAS/MINK1/PAK1/CARD9/TRAF2/FZD8	Biological Process
GO:0071310	cellular response to organic substance	51	51/304	2203/18679	0.00592868	0.00592868	0.135735	CIB1/AGPAT2/OSBPL7/AP2M1/CSK/ADRBK1/AP2A2/PAQR7/DMTN/FGD2/FAM89B/FLRT1/ATP6V0D2/NGEF/NSMF/PYDC1/GPC1/CRB2/GRIN1/HRAS/IL6R/ILK/INS/LMO2/NBL1/PAK1/KCNK4/ATP6V1H/ATP6V0A1/FGFRL1/RGMA/PLEKHG5/RARA/RXRG/BLK/TSPYL2/SLC26A6/SLC2A4/SLC9A1/TRAF2/TNIP2/CALCA/OR51E2/LINGO1/FGD3/PLOD3/BRSK2/CREB3L1/NOG/GOSR2/NCOR2	Biological Process
GO:2000177	regulation of neural precursor cell proliferation	5	5/304	71/18679	0.00599321	0.00599321	0.136267	OTP/ILK/LIMS2/SIX3/GPR37L1	Biological Process
GO:0032880	regulation of protein localization	25	25/304	893/18679	0.00603855	0.00603855	0.136357	HUWE1/CIB1/TSGA13/AP2M1/UBE2J2/CSK/DMTN/PLEKHM2/FAM89B/PYDC1/HPCA/INS/RHOG/LCP1/ACHE/PAEP/BLK/SLC9A1/STX1A/STXBP1/TRAF2/OR51E2/PARP10/BRSK2/CLSTN3	Biological Process
GO:0051093	negative regulation of developmental process	22	22/304	756/18679	0.00634228	0.00634228	0.139824	CIB1/LBX1/RAI1/DLX1/DLX2/DMTN/NGEF/LSM1/ID3/MFI2/ASCL2/NRARP/PLXNA3/LIMS2/RARA/SIX3/SOX3/TBX6/CALCA/LINGO1/NOG/GPR37L1	Biological Process
GO:0071495	cellular response to endogenous stimulus	32	32/304	1236/18679	0.00635105	0.00635105	0.139824	CIB1/CSK/ADRBK1/PAQR7/DMTN/FAM89B/FLRT1/ATP6V0D2/NSMF/GPC1/CRB2/GRIN1/HRAS/ILK/INS/LMO2/NBL1/ATP6V1H/ATP6V0A1/FGFRL1/RGMA/RARA/RXRG/BLK/SLC26A6/SLC2A4/SLC9A1/CALCA/OR51E2/PLOD3/NOG/NCOR2	Biological Process
GO:0051056	regulation of small GTPase mediated signal transduction	11	11/304	280/18679	0.0063678	0.0063678	0.139824	CHN1/FGD2/DNMBP/NGEF/HRAS/RHOB/RHOG/ARHGAP1/PSD/PLEKHG5/FGD3	Biological Process
GO:0050770	regulation of axonogenesis	7	7/304	134/18679	0.00639684	0.00639684	0.139824	TBR1/CHN1/CRABP2/GRIN1/ILK/PLXNA3/LINGO1	Biological Process
GO:0040011	locomotion	42	42/304	1742/18679	0.00640414	0.00640414	0.139824	CIB1/TBR1/CHN1/AP2M1/CSK/ADRBK1/AP2A2/DMTN/EPHB6/MAPK8IP3/ARC/NGEF/NSMF/NPHP4/GPC1/GIT1/GRIN1/HRAS/HTR1D/HTR6/IL6R/ILK/INS/RHOB/RHOG/LCP1/NBL1/MINK1/PAK1/LURAP1/POU3F3/PLXNA3/RGMA/PLEKHG5/SIX3/SLC9A1/FMNL1/CACNB1/CALCA/ADAM15/CDK5R2/NOG	Biological Process
GO:0043170	macromolecule metabolic process	166	166/304	8854/18679	0.00662671	0.00662671	0.14341	FOXO6/HUWE1/PANO1/BCKDK/TADA3/CIB1/SLU7/LBX1/TBR1/RAI1/DTX2/TOE1/OSBPL7/UBE2J2/RHEBL1/ZSWIM7/MRPL55/DNAJC19/CRABP2/CSK/CDAN1/ZNF785/RBFOX3/CTF1/ZNF362/CYP1A2/VPS37D/ADRBK1/DLX1/DLX2/DUSP2/FAAP20/EN1/DMTN/EPHB6/MAPK15/FHIT/PUF60/DENND3/TRAK1/PDCD11/KDM6B/MAPK8IP3/SMG6/OTP/SMUG1/SSBP3/ZNF385A/NSMF/PYDC1/NKX2-8/GBGT1/ZNF777/LSM1/GPC1/DOK7/CRB2/GRIN1/H2AFX/HIC1/HOXB4/HOXC13/HOXD3/HRAS/ID3/IL6R/ILK/IN…	Biological Process
GO:0035270	endocrine system development	7	7/304	135/18679	0.00665537	0.00665537	0.14341	OTP/HOXD3/IL6R/INS/SIX3/SOX3/NOG	Biological Process
GO:0032501	multicellular organismal process	134	134/304	6923/18679	0.00672158	0.00672158	0.143896	FOXO6/FRAT1/MAEA/CIB2/CIB1/AGPAT2/LBX1/TBR1/RAI1/CHN1/KRT71/AP2M1/DNAJC19/CRABP2/CSK/CTF1/CPNE9/CYP1A2/ADRBK1/AP2A2/PAQR7/DACT2/DLX1/DLX2/DUSP2/EN1/DMTN/EPHB6/KDM6B/MAPK8IP3/ARC/OTP/FPGS/SSBP3/FLRT1/NGEF/ZNF385A/NSMF/PYDC1/NPHP4/NKX2-8/LSM1/GPC1/RTP5/CRB2/GIT1/GRIN1/H2AFX/HIC1/HPCA/HOXB4/HOXC13/HOXD3/HRAS/HTR1D/HTR6/ID3/IL6R/ILK/INS/LRRC10/RHOB/RHOG/LCP2/LMO2/LOXL1/LRCH4/MEFV/ACHE/ASCL2/NRARP/MSI…	Biological Process
GO:0030036	actin cytoskeleton organization	17	17/304	535/18679	0.00690268	0.00690268	0.144244	DMTN/FGD2/NPHP4/HRAS/ILK/CATIP/RHOG/LCP1/MINK1/PAK1/LURAP1/SLC9A1/FMNL1/FGD3/BRSK2/TMSB10/WDR1	Biological Process
GO:0048227	plasma membrane to endosome transport	2	2/304	8/18679	0.00692855	0.00692855	0.144244	RAB5C/USP6NL	Biological Process
GO:0090335	regulation of brown fat cell differentiation	2	2/304	8/18679	0.00692855	0.00692855	0.144244	FNDC5/INS	Biological Process
GO:0006810	transport	91	91/304	4427/18679	0.0070353	0.0070353	0.144244	HUWE1/CDH17/CIB1/SLU7/CPLX1/RABL2A/OSBPL7/TSGA13/AP2M1/UBE2J2/CLCN7/DNAJC19/CRABP2/CSK/VPS37D/ADRBK1/AP2A2/DMTN/TMED4/DENND3/TRAK1/MAPK8IP3/ARC/SMG6/ESYT1/FAM89B/ATP6V0D2/PYDC1/RTP5/GRIN1/GUK1/HPCA/HRAS/INS/ARF5/RHOB/GLTPD2/LCP1/LCP2/SLC25A35/LY75/MFI2/ACHE/ATP2A1/PAEP/MINK1/PAK1/KCNK4/PAM16/NAGPA/SCARA3/ATP6V1H/ATP6V0A1/UEVLD/ASIC4/PACS1/RAB5C/RARA/RBM4/BLK/RANBP17/SIX3/SLC26A6/SLC1A7/SLC2A4/SLC…	Biological Process
GO:0009889	regulation of biosynthetic process	86	86/304	4144/18679	0.00704538	0.00704538	0.144244	FOXO6/TADA3/CIB1/LBX1/TBR1/RAI1/RHEBL1/CRABP2/CDAN1/ZNF785/ZNF362/DLX1/DLX2/EN1/FHIT/PUF60/TRAK1/KDM6B/OTP/SSBP3/ZNF385A/PYDC1/NKX2-8/ZNF777/CRB2/GRIN1/H2AFX/HIC1/HPCA/HOXB4/HOXC13/HOXD3/HRAS/ID3/IL6R/ILK/INS/RHOG/LMO2/MAZ/ASCL2/ETV3L/NRARP/NBL1/ZBTB7B/RPS27L/PITX3/PMS2P3/POU3F3/ZKSCAN7/PRMT8/RGMA/REXO4/HHATL/RARA/RBM4/RXRG/SALL2/TSPYL2/CARD9/SHOX/PPP1R3G/SIX3/SLC9A1/SLC11A1/SOX3/TBX6/TRAF2/ZNF7/…	Biological Process
GO:0051223	regulation of protein transport	21	21/304	717/18679	0.00706727	0.00706727	0.144244	HUWE1/CIB1/TSGA13/UBE2J2/CSK/DMTN/FAM89B/PYDC1/HPCA/INS/LCP1/ACHE/PAEP/BLK/SLC9A1/STX1A/STXBP1/TRAF2/OR51E2/PARP10/BRSK2	Biological Process
GO:0017158	regulation of calcium ion-dependent exocytosis	4	4/304	47/18679	0.00707996	0.00707996	0.144244	STX1A/STXBP1/DOC2A/CDK5R2	Biological Process
GO:0046717	acid secretion	6	6/304	104/18679	0.00708786	0.00708786	0.144244	CPLX1/PAK1/SLC26A6/SLC1A7/STX1A/STXBP1	Biological Process
GO:0008045	motor neuron axon guidance	3	3/304	25/18679	0.00753066	0.00753066	0.152315	CHN1/PLXNA3/NOG	Biological Process
GO:0090382	phagosome maturation	4	4/304	48/18679	0.00762661	0.00762661	0.1526	ATP6V0D2/ATP6V1H/ATP6V0A1/SLC11A1	Biological Process
GO:0031326	regulation of cellular biosynthetic process	85	85/304	4100/18679	0.00763733	0.00763733	0.1526	FOXO6/TADA3/CIB1/LBX1/TBR1/RAI1/RHEBL1/CRABP2/CDAN1/ZNF785/ZNF362/DLX1/DLX2/EN1/FHIT/PUF60/TRAK1/KDM6B/OTP/SSBP3/ZNF385A/PYDC1/NKX2-8/ZNF777/CRB2/GRIN1/H2AFX/HIC1/HPCA/HOXB4/HOXC13/HOXD3/HRAS/ID3/ILK/INS/RHOG/LMO2/MAZ/ASCL2/ETV3L/NRARP/NBL1/ZBTB7B/RPS27L/PITX3/PMS2P3/POU3F3/ZKSCAN7/PRMT8/RGMA/REXO4/HHATL/RARA/RBM4/RXRG/SALL2/TSPYL2/CARD9/SHOX/PPP1R3G/SIX3/SLC9A1/SLC11A1/SOX3/TBX6/TRAF2/ZNF7/TNIP2…	Biological Process
GO:0030307	positive regulation of cell growth	7	7/304	139/18679	0.00776777	0.00776777	0.153954	CIB1/CRABP2/CPNE9/ILK/INS/CPNE5/SLC9A1	Biological Process
GO:0008152	metabolic process	210	210/304	11641/18679	0.00779847	0.00779847	0.153954	FOXO6/HUWE1/PANO1/BCKDK/TADA3/CIB1/AGPAT2/SLU7/LBX1/TBR1/RAI1/DHRS4/SLC27A3/CHN1/DTX2/TOE1/RHPN1/OSBPL7/NT5C3B/UBE2J2/RHEBL1/ZSWIM7/MRPL55/DNAJC19/CRABP2/PIP5KL1/CSK/CDAN1/ZNF785/RBFOX3/CTF1/ZNF362/CYP1A2/VPS37D/ADRBK1/DLX1/DLX2/DUSP2/FAAP20/EN1/DMTN/EPHB6/FGD2/ALDH3B2/MAPK15/FHIT/PUF60/DENND3/TRAK1/PDCD11/KDM6B/MAPK8IP3/DNMBP/SMG6/OTP/FPGS/SMUG1/SSBP3/ALPPL2/NGEF/ZNF385A/NSMF/PYDC1/DECR2/NKX2-8/…	Biological Process
GO:0010033	response to organic substance	62	62/304	2828/18679	0.00787158	0.00787158	0.154472	CIB1/AGPAT2/OSBPL7/AP2M1/UBE2J2/CSK/CYP1A2/ADRBK1/AP2A2/PAQR7/DMTN/FGD2/FAM89B/FLRT1/ATP6V0D2/NGEF/NSMF/PYDC1/GPC1/CRB2/GRIN1/HPCA/HRAS/ACADS/IL6R/ILK/INS/LMO2/LOXL1/NBL1/PAK1/KCNK4/ATP6V1H/ATP6V0A1/FGFRL1/RGMA/PLEKHG5/RARA/RXRG/BLK/TSPYL2/CARD9/SLC26A6/SLC2A4/SLC9A1/SLC9A3/SLC11A1/TRAF2/TNIP2/CALCA/OR51E2/TMUB1/SESN2/LINGO1/FGD3/PLOD3/BRSK2/CREB3L1/NOG/PTGES/GOSR2/NCOR2	Biological Process
GO:0070727	cellular macromolecule localization	37	37/304	1508/18679	0.00796922	0.00796922	0.155463	HUWE1/CIB1/SLU7/RABL2A/TSGA13/AP2M1/UBE2J2/DNAJC19/CSK/AP2A2/DMTN/TRAK1/FAM89B/ZNF385A/RTP5/HPCA/INS/RHOB/RHOG/LCP1/PAK1/PAM16/NAGPA/PACS1/SLF2/RAB5C/RANBP17/SIX3/SLC9A1/SLC11A1/STX1A/STXBP1/CACNB1/PARP10/BRSK2/TMSB10/GOSR2	Biological Process
GO:0045944	positive regulation of transcription from RNA polymerase II promoter	27	27/304	1012/18679	0.0081641	0.0081641	0.1581	TBR1/RAI1/DLX2/EN1/KDM6B/SSBP3/NKX2-8/GRIN1/HOXB4/HOXC13/HRAS/LMO2/PITX3/POU3F3/RGMA/RARA/RXRG/SIX3/SLC9A1/SLC11A1/TBX6/TNIP2/NANOG/FZD8/SETD3/CREB3L1/NOG	Biological Process
GO:0048168	regulation of neuronal synaptic plasticity	4	4/304	49/18679	0.00820031	0.00820031	0.1581	ARC/NSMF/GRIN1/HRAS	Biological Process
GO:0098609	cell-cell adhesion	24	24/304	869/18679	0.00830229	0.00830229	0.159136	CDH17/CSK/DMTN/IGSF9B/NPHP4/ILK/INS/LCP1/NRARP/MINK1/PAK1/FGFRL1/LIMS2/PCDHB11/RARA/BLK/SLC11A1/STXBP1/TRAF2/CALCA/NHEJ1/FZD8/CD247/CLSTN3	Biological Process
GO:0007169	transmembrane receptor protein tyrosine kinase signaling pathway	25	25/304	918/18679	0.00843331	0.00843331	0.160713	CHN1/AP2M1/CSK/ADRBK1/AP2A2/EPHB6/FGD2/FLRT1/ATP6V0D2/NGEF/GPC1/GIT1/GRIN1/HRAS/INS/LCP2/PAK1/ATP6V1H/ATP6V0A1/FGFRL1/PLEKHG5/BLK/LINGO1/FGD3/NOG	Biological Process
GO:0034109	homotypic cell-cell adhesion	16	16/304	503/18679	0.00855926	0.00855926	0.162106	CSK/DMTN/ILK/INS/LCP1/NRARP/MINK1/PAK1/RARA/BLK/SLC11A1/STXBP1/TRAF2/NHEJ1/FZD8/CD247	Biological Process
GO:0070201	regulation of establishment of protein localization	22	22/304	777/18679	0.00860478	0.00860478	0.162106	HUWE1/CIB1/TSGA13/UBE2J2/CSK/DMTN/FAM89B/PYDC1/HPCA/INS/RHOG/LCP1/ACHE/PAEP/BLK/SLC9A1/STX1A/STXBP1/TRAF2/OR51E2/PARP10/BRSK2	Biological Process
GO:0030917	midbrain-hindbrain boundary development	2	2/304	9/18679	0.00881288	0.00881288	0.163228	EN1/SSBP3	Biological Process
GO:0048570	notochord morphogenesis	2	2/304	9/18679	0.00881288	0.00881288	0.163228	CRB2/NOG	Biological Process
GO:0060896	neural plate pattern specification	2	2/304	9/18679	0.00881288	0.00881288	0.163228	SSBP3/NOG	Biological Process
GO:0010468	regulation of gene expression	85	85/304	4125/18679	0.0089599	0.0089599	0.165024	FOXO6/TADA3/CIB1/LBX1/TBR1/RAI1/RHEBL1/CRABP2/ZNF785/RBFOX3/ZNF362/CYP1A2/DLX1/DLX2/EN1/FHIT/PUF60/TRAK1/KDM6B/MAPK8IP3/OTP/SSBP3/ZNF385A/PYDC1/NKX2-8/ZNF777/CRB2/GRIN1/H2AFX/HIC1/HOXB4/HOXC13/HOXD3/HRAS/ID3/ILK/INS/RHOG/LMO2/MAZ/MFI2/ASCL2/ETV3L/NRARP/NBL1/PAK1/ZBTB7B/RPS27L/PITX3/PMS2P3/POU3F3/ZKSCAN7/PRMT8/RGMA/REXO4/RARA/RBM4/RXRG/SALL2/TSPYL2/SHOX/SIX3/SLC9A1/SLC11A1/SOX3/TBX6/TRAF2/ZNF7/TNI…	Biological Process
GO:0016358	dendrite development	8	8/304	179/18679	0.0091462	0.0091462	0.167191	FOXO6/FLRT1/NGEF/NSMF/GRIN1/ILK/MINK1/PAK1	Biological Process
GO:0051716	cellular response to stimulus	133	133/304	6921/18679	0.00917894	0.00917894	0.167191	FRAT1/HUWE1/TADA3/CIB1/AGPAT2/SLU7/DIAPH2-AS1/RABL2A/CHN1/DTX2/RHPN1/OSBPL7/AP2M1/UBE2J2/RHEBL1/ZSWIM7/CRABP2/CSK/CTF1/CYP1A2/ADRBK1/AP2A2/PAQR7/DACT2/DLX1/DLX2/DRG2/DUSP2/FAAP20/DMTN/EPHB6/FGD2/TMED4/MAPK15/FHIT/KDM6B/MAPK8IP3/ARC/DNMBP/SMUG1/FAM89B/FLRT1/ATP6V0D2/ANKS4B/NGEF/ZNF385A/NSMF/PYDC1/NPHP4/GPC1/CRB2/GIT1/GRIN1/H2AFX/HIC1/HPCA/HOXD3/HRAS/HTR1D/HTR6/IL6R/ILK/INS/ARF5/RHOB/RHOG/ARHGAP1/L…	Biological Process
GO:0007155	cell adhesion	35	35/304	1421/18679	0.00925559	0.00925559	0.167518	CDH17/MAEA/CIB1/CSK/DACT2/DMTN/IGSF9B/FLRT1/NPHP4/HOXD3/ILK/INS/RHOB/LCP1/LY9/MFI2/ACHE/NRARP/MINK1/PAK1/FGFRL1/LIMS2/PCDHB11/RARA/BLK/SLC9A1/SLC11A1/STXBP1/TRAF2/CALCA/NHEJ1/FZD8/ADAM15/CD247/CLSTN3	Biological Process
GO:0006865	amino acid transport	7	7/304	144/18679	0.00934446	0.00934446	0.167518	CPLX1/PAK1/SLC1A7/SLC11A1/STX1A/STXBP1/SLC25A22	Biological Process
GO:0007165	signal transduction	111	111/304	5627/18679	0.00934937	0.00934937	0.167518	FRAT1/TADA3/CIB1/AGPAT2/DIAPH2-AS1/RABL2A/CHN1/DTX2/RHPN1/AP2M1/RHEBL1/CRABP2/CSK/CTF1/ADRBK1/AP2A2/PAQR7/DACT2/DLX1/DLX2/DRG2/DUSP2/DMTN/EPHB6/FGD2/TMED4/MAPK15/FHIT/MAPK8IP3/ARC/DNMBP/FAM89B/FLRT1/ATP6V0D2/NGEF/ZNF385A/PYDC1/NPHP4/GPC1/CRB2/GIT1/GRIN1/HIC1/HPCA/HOXD3/HRAS/HTR1D/HTR6/IL6R/ILK/INS/ARF5/RHOB/RHOG/ARHGAP1/LCP1/LCP2/MEFV/NRARP/NBL1/ATP2A1/MINK1/PAK1/RPS27L/ATP6V1H/ATP6V0A1/PNOC/FGFR…	Biological Process
GO:0065009	regulation of molecular function	60	60/304	2745/18679	0.00955473	0.00955473	0.170273	CIB1/CHN1/RHPN1/RHEBL1/DNAJC19/CSK/ADRBK1/DUSP2/FGD2/DENND3/MAPK8IP3/ARC/DNMBP/NGEF/PYDC1/DOK7/CRB2/GIT1/GRIN1/HPCA/HRAS/ID3/IL6R/ILK/INS/RHOG/ARHGAP1/LCP2/MEFV/MINK1/PAK1/PAM16/RPS27L/ATP6V1H/PACS1/PRMT8/PSD/PLEKHG5/PTPRN2/RARA/RFNG/TSPYL2/SMAP2/PPP1R3G/SLC9A1/SLC11A1/TRAF2/CACNB1/CALCA/NHEJ1/RIN3/FZD8/SESN2/PARP10/ADAM15/CDK5R2/FGD3/BRSK2/NOG/USP6NL	Biological Process
GO:0006351	transcription, DNA-templated	76	76/304	3632/18679	0.0097723	0.0097723	0.171965	FOXO6/TADA3/CIB1/LBX1/TBR1/RAI1/RHEBL1/CRABP2/ZNF785/ZNF362/DLX1/DLX2/EN1/FHIT/PUF60/TRAK1/KDM6B/OTP/SSBP3/ZNF385A/PYDC1/NKX2-8/ZNF777/GRIN1/H2AFX/HIC1/HOXB4/HOXC13/HOXD3/HRAS/ID3/ILK/INS/RHOG/LMO2/MAZ/ASCL2/RNASEK/ETV3L/NRARP/ZBTB7B/PITX3/PMS2P3/POU3F3/ZKSCAN7/PRMT8/RGMA/REXO4/RARA/RXRG/SALL2/TSPYL2/SHOX/SIX3/SLC9A1/SLC11A1/SOX3/TBX6/TRAF2/ZNF7/TNIP2/CALCA/ZBTB3/NANOG/TSC22D4/FZD8/SESN2/SETD3/ZN…	Biological Process
GO:0009059	macromolecule biosynthetic process	99	99/304	4940/18679	0.00983405	0.00983405	0.171965	FOXO6/TADA3/CIB1/LBX1/TBR1/RAI1/RHEBL1/MRPL55/CRABP2/CDAN1/ZNF785/ZNF362/DLX1/DLX2/FAAP20/EN1/FHIT/PUF60/TRAK1/KDM6B/OTP/SSBP3/ZNF385A/PYDC1/NKX2-8/GBGT1/ZNF777/GPC1/GRIN1/H2AFX/HIC1/HOXB4/HOXC13/HOXD3/HRAS/ID3/IL6R/ILK/INS/RHOG/LMO2/MAZ/ACHE/ASCL2/RNASEK/ETV3L/NRARP/MUC3A/MUC6/ZBTB7B/RPS27L/NAGPA/CHST15/PITX3/PMS2P3/POU3F3/CDKAL1/ZKSCAN7/PRMT8/RGMA/REXO4/HHATL/RARA/RBM4/RXRG/SALL2/SARS/TSPYL2/CA…	Biological Process
GO:0022610	biological adhesion	35	35/304	1427/18679	0.00983902	0.00983902	0.171965	CDH17/MAEA/CIB1/CSK/DACT2/DMTN/IGSF9B/FLRT1/NPHP4/HOXD3/ILK/INS/RHOB/LCP1/LY9/MFI2/ACHE/NRARP/MINK1/PAK1/FGFRL1/LIMS2/PCDHB11/RARA/BLK/SLC9A1/SLC11A1/STXBP1/TRAF2/CALCA/NHEJ1/FZD8/ADAM15/CD247/CLSTN3	Biological Process
GO:0044238	primary metabolic process	184	184/304	10045/18679	0.00988148	0.00988148	0.171965	FOXO6/HUWE1/PANO1/BCKDK/TADA3/CIB1/AGPAT2/SLU7/LBX1/TBR1/RAI1/DHRS4/SLC27A3/DTX2/TOE1/OSBPL7/NT5C3B/UBE2J2/RHEBL1/ZSWIM7/MRPL55/DNAJC19/CRABP2/PIP5KL1/CSK/CDAN1/ZNF785/RBFOX3/CTF1/ZNF362/CYP1A2/VPS37D/ADRBK1/DLX1/DLX2/DUSP2/FAAP20/EN1/DMTN/EPHB6/ALDH3B2/MAPK15/FHIT/PUF60/DENND3/TRAK1/PDCD11/KDM6B/MAPK8IP3/SMG6/OTP/FPGS/SMUG1/SSBP3/ZNF385A/NSMF/PYDC1/DECR2/NKX2-8/GBGT1/GCSH/ZNF777/LSM1/GPC1/DOK7/C…	Biological Process
GO:0019219	regulation of nucleobase-containing compound metabolic process	81	81/304	3915/18679	0.00991052	0.00991052	0.171965	FOXO6/TADA3/CIB1/LBX1/TBR1/RAI1/RHEBL1/CRABP2/CDAN1/ZNF785/RBFOX3/ZNF362/DLX1/DLX2/EN1/FHIT/PUF60/TRAK1/KDM6B/OTP/SSBP3/ZNF385A/PYDC1/NKX2-8/ZNF777/CRB2/GRIN1/H2AFX/HIC1/HPCA/HOXB4/HOXC13/HOXD3/HRAS/ID3/ILK/INS/RHOG/LMO2/MAZ/ASCL2/ETV3L/NRARP/NBL1/ZBTB7B/PITX3/PMS2P3/POU3F3/SLF2/ZKSCAN7/PRMT8/RGMA/REXO4/RARA/RBM4/RXRG/SALL2/TSPYL2/SHOX/SIX3/SLC9A1/SLC11A1/SOX3/TBX6/TRAF2/ZNF7/TNIP2/CALCA/ZBTB3/NA…	Biological Process
GO:0051234	establishment of localization	92	92/304	4543/18679	0.0101195	0.0101195	0.174353	HUWE1/CDH17/CIB1/SLU7/CPLX1/RABL2A/OSBPL7/TSGA13/AP2M1/UBE2J2/CLCN7/DNAJC19/CRABP2/CSK/VPS37D/ADRBK1/AP2A2/DMTN/TMED4/DENND3/TRAK1/MAPK8IP3/ARC/SMG6/ESYT1/FAM89B/ATP6V0D2/PYDC1/RTP5/GRIN1/GUK1/HPCA/HRAS/INS/ARF5/RHOB/GLTPD2/RHOG/LCP1/LCP2/SLC25A35/LY75/MFI2/ACHE/ATP2A1/PAEP/MINK1/PAK1/KCNK4/PAM16/NAGPA/SCARA3/ATP6V1H/ATP6V0A1/UEVLD/ASIC4/PACS1/RAB5C/RARA/RBM4/BLK/RANBP17/SIX3/SLC26A6/SLC1A7/SLC2A…	Biological Process
GO:0006605	protein targeting	20	20/304	695/18679	0.0101539	0.0101539	0.174353	HUWE1/CIB1/TSGA13/UBE2J2/DNAJC19/DMTN/TRAK1/FAM89B/RTP5/HPCA/PAM16/NAGPA/PACS1/RANBP17/SIX3/SLC9A1/SLC11A1/CACNB1/PARP10/GOSR2	Biological Process
GO:0023056	positive regulation of signaling	37	37/304	1538/18679	0.0107228	0.0107228	0.179652	FRAT1/CIB1/AGPAT2/CHN1/CSK/CTF1/DMTN/TMED4/IGSF9B/MAPK8IP3/ARC/ZNF385A/CRB2/GRIN1/HIC1/HRAS/HTR6/IL6R/ILK/INS/ARHGAP1/NRARP/MINK1/PAK1/LURAP1/LIMS2/PLEKHG5/RFNG/BLK/CARD9/SLC9A1/STX1A/TRAF2/TNIP2/FZD8/GPR37L1/CLSTN3	Biological Process
GO:0009719	response to endogenous stimulus	39	39/304	1642/18679	0.0108029	0.0108029	0.179652	CIB1/CSK/CYP1A2/ADRBK1/PAQR7/DMTN/FAM89B/FLRT1/ATP6V0D2/NSMF/GPC1/CRB2/GRIN1/HPCA/HRAS/ACADS/IL6R/ILK/INS/LMO2/NBL1/ATP6V1H/ATP6V0A1/FGFRL1/RGMA/RARA/RXRG/BLK/CARD9/SLC26A6/SLC2A4/SLC9A1/SLC9A3/CALCA/OR51E2/SESN2/PLOD3/NOG/NCOR2	Biological Process
GO:0097659	nucleic acid-templated transcription	76	76/304	3648/18679	0.0108475	0.0108475	0.179652	FOXO6/TADA3/CIB1/LBX1/TBR1/RAI1/RHEBL1/CRABP2/ZNF785/ZNF362/DLX1/DLX2/EN1/FHIT/PUF60/TRAK1/KDM6B/OTP/SSBP3/ZNF385A/PYDC1/NKX2-8/ZNF777/GRIN1/H2AFX/HIC1/HOXB4/HOXC13/HOXD3/HRAS/ID3/ILK/INS/RHOG/LMO2/MAZ/ASCL2/RNASEK/ETV3L/NRARP/ZBTB7B/PITX3/PMS2P3/POU3F3/ZKSCAN7/PRMT8/RGMA/REXO4/RARA/RXRG/SALL2/TSPYL2/SHOX/SIX3/SLC9A1/SLC11A1/SOX3/TBX6/TRAF2/ZNF7/TNIP2/CALCA/ZBTB3/NANOG/TSC22D4/FZD8/SESN2/SETD3/ZN…	Biological Process
GO:0030004	cellular monovalent inorganic cation homeostasis	5	5/304	82/18679	0.0108784	0.0108784	0.179652	ATP6V1H/ATP6V0A1/SLC26A6/SLC9A1/SLC11A1	Biological Process
GO:0030150	protein import into mitochondrial matrix	2	2/304	10/18679	0.0108985	0.0108985	0.179652	DNAJC19/PAM16	Biological Process
GO:0032736	positive regulation of interleukin-13 production	2	2/304	10/18679	0.0108985	0.0108985	0.179652	PAEP/RARA	Biological Process
GO:0070886	positive regulation of calcineurin-NFAT signaling cascade	2	2/304	10/18679	0.0108985	0.0108985	0.179652	CIB1/SLC9A1	Biological Process
GO:2001044	regulation of integrin-mediated signaling pathway	2	2/304	10/18679	0.0108985	0.0108985	0.179652	DMTN/LIMS2	Biological Process
GO:0006915	apoptotic process	42	42/304	1802/18679	0.01118	0.01118	0.182489	PANO1/MAEA/CIB1/BNIPL/DLX1/FGD2/FHIT/PUF60/NGEF/ZNF385A/NSMF/GSDMA/GRIN1/HIC1/HRAS/ID3/IL6R/ILK/INS/RHOB/ATP2A1/PAEP/MINK1/PAK1/RPS27L/UTP11L/POU3F3/LIMS2/PLEKHG5/RAPSN/RARA/CARD9/SIX3/SLC9A1/STXBP1/TRAF2/TNIP2/FGD3/BRSK2/SHF/CREB3L1/NOG	Biological Process
GO:0006897	endocytosis	18	18/304	609/18679	0.0111813	0.0111813	0.182489	AP2M1/CSK/ADRBK1/AP2A2/ARC/HRAS/LY75/ACHE/PAK1/SCARA3/ATP6V1H/RAB5C/RARA/SLC9A3/SLC11A1/CALCA/RIN3/CD247	Biological Process
GO:0098602	single organism cell adhesion	21	21/304	749/18679	0.0112409	0.0112409	0.182558	CIB1/CSK/DMTN/NPHP4/ILK/INS/LCP1/MFI2/NRARP/MINK1/PAK1/LIMS2/RARA/BLK/SLC11A1/STXBP1/TRAF2/CALCA/NHEJ1/FZD8/CD247	Biological Process
GO:0070887	cellular response to chemical stimulus	58	58/304	2660/18679	0.0114053	0.0114053	0.18286	CIB1/AGPAT2/OSBPL7/AP2M1/CSK/CYP1A2/ADRBK1/AP2A2/PAQR7/DMTN/FGD2/KDM6B/FAM89B/FLRT1/ATP6V0D2/NGEF/NSMF/PYDC1/GPC1/CRB2/GRIN1/HPCA/HRAS/IL6R/ILK/INS/RHOB/RHOG/LMO2/NBL1/PAK1/KCNK4/ATP6V1H/ATP6V0A1/FGFRL1/RGMA/AS3MT/PLEKHG5/RARA/RXRG/BLK/TSPYL2/SLC26A6/SLC2A4/SLC9A1/TRAF2/TNIP2/CALCA/OR51E2/LINGO1/FGD3/PLOD3/BRSK2/CREB3L1/NOG/GPR37L1/GOSR2/NCOR2	Biological Process
GO:0090313	regulation of protein targeting to membrane	3	3/304	29/18679	0.0114063	0.0114063	0.18286	CIB1/DMTN/HPCA	Biological Process
GO:0031532	actin cytoskeleton reorganization	5	5/304	83/18679	0.0114258	0.0114258	0.18286	DMTN/HRAS/MINK1/PAK1/BRSK2	Biological Process
GO:0045597	positive regulation of cell differentiation	22	22/304	798/18679	0.0114859	0.0114859	0.182933	FOXO6/CIB1/CRABP2/CPNE9/DMTN/OTP/FNDC5/ZNF385A/NSMF/GPC1/CRB2/HOXB4/HOXD3/IL6R/ILK/INS/NBL1/CPNE5/RARA/RBM4/CALCA/SETD3	Biological Process
GO:0001704	formation of primary germ layer	6	6/304	116/18679	0.0118069	0.0118069	0.186473	DUSP2/KDM6B/CRB2/TBX6/NANOG/NOG	Biological Process
GO:0050804	modulation of synaptic transmission	10	10/304	265/18679	0.0118213	0.0118213	0.186473	IGSF9B/ARC/NSMF/GRIN1/HRAS/ACHE/PAK1/STX1A/STXBP1/CLSTN3	Biological Process
GO:0034613	cellular protein localization	36	36/304	1501/18679	0.0123199	0.0123199	0.193414	HUWE1/CIB1/SLU7/RABL2A/TSGA13/AP2M1/UBE2J2/DNAJC19/CSK/AP2A2/DMTN/TRAK1/FAM89B/RTP5/HPCA/INS/RHOB/RHOG/LCP1/PAK1/PAM16/NAGPA/PACS1/SLF2/RAB5C/RANBP17/SIX3/SLC9A1/SLC11A1/STX1A/STXBP1/CACNB1/PARP10/BRSK2/TMSB10/GOSR2	Biological Process
GO:0010647	positive regulation of cell communication	37	37/304	1556/18679	0.0127238	0.0127238	0.198342	FRAT1/CIB1/AGPAT2/CHN1/CSK/CTF1/DMTN/TMED4/IGSF9B/MAPK8IP3/ARC/ZNF385A/CRB2/GRIN1/HIC1/HRAS/HTR6/IL6R/ILK/INS/ARHGAP1/NRARP/MINK1/PAK1/LURAP1/LIMS2/PLEKHG5/RFNG/BLK/CARD9/SLC9A1/STX1A/TRAF2/TNIP2/FZD8/GPR37L1/CLSTN3	Biological Process
GO:0015992	proton transport	7	7/304	153/18679	0.0127542	0.0127542	0.198342	ATP6V0D2/ATP6V1H/ATP6V0A1/SLC2A4/SLC9A1/SLC9A3/SLC15A1	Biological Process
GO:0071840	cellular component organization or biogenesis	117	117/304	6041/18679	0.0131188	0.0131188	0.199655	FOXO6/HUWE1/CDH17/MAEA/TADA3/CIB1/SLU7/TBR1/DHRS4/CHN1/KRT71/TSGA13/AP2M1/UBE2J2/MRPL55/DNAJC19/CRABP2/CSK/CDAN1/CPNE9/VPS37D/AP2A2/DACT2/DMTN/EPHB6/FGD2/PDCD11/KDM6B/MAPK8IP3/PLEKHM2/ARC/SMG6/SSBP3/FLRT1/ATP6V0D2/NGEF/ZNF385A/NSMF/NPHP4/NKX2-8/NFU1/GPC1/RTP5/CRB2/GIT1/GRIN1/EFEMP2/H2AFX/HPCA/HRAS/ACADS/ILK/INS/CATIP/RHOB/RHOG/LCP1/LOXL1/MFI2/ACHE/MAP1LC3C/NBL1/ATP2A1/MINK1/PAK1/PAM16/RPS27L/UTP1…	Biological Process
GO:0030011	maintenance of cell polarity	2	2/304	11/18679	0.0131783	0.0131783	0.199655	CRB2/SLC9A1	Biological Process
GO:0032525	somite rostral/caudal axis specification	2	2/304	11/18679	0.0131783	0.0131783	0.199655	NRARP/TBX6	Biological Process
GO:0045779	negative regulation of bone resorption	2	2/304	11/18679	0.0131783	0.0131783	0.199655	CSK/CALCA	Biological Process
GO:1900025	negative regulation of substrate adhesion-dependent cell spreading	2	2/304	11/18679	0.0131783	0.0131783	0.199655	DMTN/MFI2	Biological Process
GO:0012501	programmed cell death	42	42/304	1821/18679	0.013202	0.013202	0.199655	PANO1/MAEA/CIB1/BNIPL/DLX1/FGD2/FHIT/PUF60/NGEF/ZNF385A/NSMF/GSDMA/GRIN1/HIC1/HRAS/ID3/IL6R/ILK/INS/RHOB/ATP2A1/PAEP/MINK1/PAK1/RPS27L/UTP11L/POU3F3/LIMS2/PLEKHG5/RAPSN/RARA/CARD9/SIX3/SLC9A1/STXBP1/TRAF2/TNIP2/FGD3/BRSK2/SHF/CREB3L1/NOG	Biological Process
GO:0006818	hydrogen transport	7	7/304	155/18679	0.0136194	0.0136194	0.205027	ATP6V0D2/ATP6V1H/ATP6V0A1/SLC2A4/SLC9A1/SLC9A3/SLC15A1	Biological Process
GO:0051452	intracellular pH reduction	3	3/304	31/18679	0.0137016	0.0137016	0.205327	ATP6V1H/ATP6V0A1/SLC11A1	Biological Process
GO:0051094	positive regulation of developmental process	28	28/304	1107/18679	0.0139173	0.0139173	0.207616	FOXO6/CIB1/CRABP2/CPNE9/DMTN/OTP/SSBP3/FLRT1/FNDC5/ZNF385A/NSMF/GPC1/CRB2/HOXB4/HOXD3/IL6R/ILK/INS/RHOB/NBL1/CPNE5/RARA/RBM4/CALCA/SETD3/NOG/GPR37L1/CLSTN3	Biological Process
GO:0046328	regulation of JNK cascade	7	7/304	156/18679	0.0140674	0.0140674	0.20891	MAPK8IP3/HRAS/MINK1/PAK1/CARD9/TRAF2/FZD8	Biological Process
GO:0022603	regulation of anatomical structure morphogenesis	23	23/304	865/18679	0.0146455	0.0146455	0.216519	CIB1/TBR1/CHN1/CRABP2/CPNE9/DMTN/FGD2/ARC/NGEF/NSMF/CRB2/GRIN1/ILK/RHOB/MFI2/NRARP/PLXNA3/LIMS2/CPNE5/FMNL1/LINGO1/FGD3/NOG	Biological Process
GO:0015988	energy coupled proton transmembrane transport, against electrochemical gradient	3	3/304	32/18679	0.0149404	0.0149404	0.218915	ATP6V0D2/ATP6V1H/ATP6V0A1	Biological Process
GO:0015991	ATP hydrolysis coupled proton transport	3	3/304	32/18679	0.0149404	0.0149404	0.218915	ATP6V0D2/ATP6V1H/ATP6V0A1	Biological Process
GO:0043401	steroid hormone mediated signaling pathway	4	4/304	59/18679	0.0155315	0.0155315	0.221377	PAQR7/RARA/RXRG/OR51E2	Biological Process
GO:0070059	intrinsic apoptotic signaling pathway in response to endoplasmic reticulum stress	4	4/304	59/18679	0.0155315	0.0155315	0.221377	ATP2A1/TRAF2/BRSK2/CREB3L1	Biological Process
GO:0009404	toxin metabolic process	2	2/304	12/18679	0.0156455	0.0156455	0.221377	CYP1A2/AS3MT	Biological Process
GO:0016082	synaptic vesicle priming	2	2/304	12/18679	0.0156455	0.0156455	0.221377	STX1A/STXBP1	Biological Process
GO:0021892	cerebral cortex GABAergic interneuron differentiation	2	2/304	12/18679	0.0156455	0.0156455	0.221377	DLX1/DLX2	Biological Process
GO:0021903	rostrocaudal neural tube patterning	2	2/304	12/18679	0.0156455	0.0156455	0.221377	EN1/SSBP3	Biological Process
GO:0048712	negative regulation of astrocyte differentiation	2	2/304	12/18679	0.0156455	0.0156455	0.221377	NOG/GPR37L1	Biological Process
GO:1900121	negative regulation of receptor binding	2	2/304	12/18679	0.0156455	0.0156455	0.221377	ADAM15/NOG	Biological Process
GO:0045893	positive regulation of transcription, DNA-templated	34	34/304	1424/18679	0.0157838	0.0157838	0.221432	TADA3/CIB1/TBR1/RAI1/RHEBL1/DLX2/EN1/KDM6B/SSBP3/NKX2-8/GRIN1/HOXB4/HOXC13/HRAS/ILK/INS/RHOG/LMO2/PITX3/POU3F3/RGMA/RARA/RXRG/SIX3/SLC9A1/SLC11A1/TBX6/TRAF2/TNIP2/NANOG/FZD8/SETD3/CREB3L1/NOG	Biological Process
GO:1903508	positive regulation of nucleic acid-templated transcription	34	34/304	1424/18679	0.0157838	0.0157838	0.221432	TADA3/CIB1/TBR1/RAI1/RHEBL1/DLX2/EN1/KDM6B/SSBP3/NKX2-8/GRIN1/HOXB4/HOXC13/HRAS/ILK/INS/RHOG/LMO2/PITX3/POU3F3/RGMA/RARA/RXRG/SIX3/SLC9A1/SLC11A1/TBX6/TRAF2/TNIP2/NANOG/FZD8/SETD3/CREB3L1/NOG	Biological Process
GO:0030029	actin filament-based process	17	17/304	586/18679	0.0159014	0.0159014	0.222137	DMTN/FGD2/NPHP4/HRAS/ILK/CATIP/RHOG/LCP1/MINK1/PAK1/LURAP1/SLC9A1/FMNL1/FGD3/BRSK2/TMSB10/WDR1	Biological Process
GO:0032774	RNA biosynthetic process	77	77/304	3771/18679	0.0164508	0.0164508	0.228842	FOXO6/TADA3/CIB1/LBX1/TBR1/RAI1/RHEBL1/CRABP2/ZNF785/ZNF362/DLX1/DLX2/EN1/FHIT/PUF60/TRAK1/KDM6B/OTP/SSBP3/ZNF385A/PYDC1/NKX2-8/ZNF777/GRIN1/H2AFX/HIC1/HOXB4/HOXC13/HOXD3/HRAS/ID3/ILK/INS/RHOG/LMO2/MAZ/ASCL2/RNASEK/ETV3L/NRARP/ZBTB7B/PITX3/PMS2P3/POU3F3/ZKSCAN7/PRMT8/RGMA/REXO4/RARA/RXRG/SALL2/SARS/TSPYL2/SHOX/SIX3/SLC9A1/SLC11A1/SOX3/TBX6/TRAF2/ZNF7/TNIP2/CALCA/ZBTB3/NANOG/TSC22D4/FZD8/SESN2/SET…	Biological Process
GO:2000026	regulation of multicellular organismal development	36	36/304	1534/18679	0.0167513	0.0167513	0.231661	FOXO6/CIB1/LBX1/TBR1/CHN1/CRABP2/CPNE9/DLX1/DLX2/OTP/FLRT1/NGEF/NSMF/LSM1/GPC1/CRB2/GRIN1/HOXD3/ILK/RHOB/ASCL2/NRARP/NBL1/PLXNA3/LIMS2/CPNE5/RARA/SIX3/SOX3/TBX6/CALCA/LINGO1/NOG/GPR37L1/CLSTN3/WDR1	Biological Process
GO:0060341	regulation of cellular localization	29	29/304	1176/18679	0.0169855	0.0169855	0.231661	HUWE1/CIB1/CPLX1/TSGA13/AP2M1/UBE2J2/CSK/ADRBK1/DMTN/FAM89B/PYDC1/HPCA/INS/RHOG/LCP1/ACHE/PAEP/RBM4/BLK/SLC9A1/STX1A/STXBP1/TRAF2/CALCA/OR51E2/DOC2A/PARP10/CDK5R2/BRSK2	Biological Process
GO:0016043	cellular component organization	114	114/304	5915/18679	0.0170469	0.0170469	0.231661	FOXO6/HUWE1/CDH17/MAEA/TADA3/CIB1/SLU7/TBR1/DHRS4/CHN1/KRT71/TSGA13/AP2M1/UBE2J2/MRPL55/DNAJC19/CRABP2/CSK/CDAN1/CPNE9/VPS37D/AP2A2/DACT2/DMTN/EPHB6/FGD2/KDM6B/MAPK8IP3/PLEKHM2/ARC/SMG6/SSBP3/FLRT1/ATP6V0D2/NGEF/ZNF385A/NSMF/NPHP4/NKX2-8/NFU1/GPC1/RTP5/CRB2/GIT1/GRIN1/EFEMP2/H2AFX/HPCA/HRAS/ACADS/ILK/INS/CATIP/RHOB/RHOG/LCP1/LOXL1/MFI2/ACHE/MAP1LC3C/NBL1/ATP2A1/MINK1/PAK1/PAM16/RPS27L/NAGPA/ATP6V…	Biological Process
GO:0090304	nucleic acid metabolic process	97	97/304	4923/18679	0.0171098	0.0171098	0.231661	FOXO6/HUWE1/TADA3/CIB1/SLU7/LBX1/TBR1/RAI1/TOE1/RHEBL1/ZSWIM7/CRABP2/CDAN1/ZNF785/RBFOX3/ZNF362/DLX1/DLX2/FAAP20/EN1/FHIT/PUF60/TRAK1/PDCD11/KDM6B/SMG6/OTP/SMUG1/SSBP3/ZNF385A/PYDC1/NKX2-8/ZNF777/LSM1/GRIN1/H2AFX/HIC1/HOXB4/HOXC13/HOXD3/HRAS/ID3/ILK/INS/RHOG/LMO2/MAZ/ACHE/ASCL2/RNASEK/ETV3L/NRARP/ZBTB7B/RPS27L/UTP11L/DBR1/PITX3/PMS2P3/POU3F3/CDKAL1/SLF2/ZKSCAN7/PRMT8/RGMA/REXO4/RARA/RBM4/RXRG/SAL…	Biological Process
GO:0033157	regulation of intracellular protein transport	12	12/304	366/18679	0.017208	0.017208	0.231661	HUWE1/CIB1/TSGA13/UBE2J2/CSK/DMTN/FAM89B/HPCA/LCP1/SLC9A1/PARP10/BRSK2	Biological Process
GO:0007034	vacuolar transport	5	5/304	92/18679	0.0172156	0.0172156	0.231661	DENND3/TRAK1/RHOB/NAGPA/GOSR2	Biological Process
GO:0010771	negative regulation of cell morphogenesis involved in differentiation	5	5/304	92/18679	0.0172156	0.0172156	0.231661	DMTN/NGEF/MFI2/PLXNA3/LINGO1	Biological Process
GO:0010977	negative regulation of neuron projection development	5	5/304	92/18679	0.0172156	0.0172156	0.231661	CIB1/NGEF/PLXNA3/TBX6/LINGO1	Biological Process
GO:1903827	regulation of cellular protein localization	15	15/304	500/18679	0.0173995	0.0173995	0.233055	HUWE1/CIB1/TSGA13/AP2M1/UBE2J2/CSK/DMTN/FAM89B/HPCA/INS/RHOG/LCP1/SLC9A1/PARP10/BRSK2	Biological Process
GO:0048519	negative regulation of biological process	88	88/304	4409/18679	0.0175674	0.0175674	0.233055	PANO1/MAEA/CIB1/LBX1/RAI1/AP2M1/CSK/CDAN1/BNIPL/ADRBK1/AP2A2/DACT2/DLX1/DLX2/DUSP2/EN1/DMTN/FHIT/FAM89B/LDOC1/NGEF/ZNF385A/PYDC1/NPHP4/NKX2-8/LSM1/GPC1/CRB2/GRIN1/H2AFX/HIC1/HPCA/HOXB4/HRAS/ID3/IL6R/ILK/INS/RHOB/MEFV/MFI2/ACHE/ASCL2/NRARP/NBL1/ATP2A1/PAK1/PAM16/RPS27L/FGFRL1/POU3F3/PLXNA3/LIMS2/NDRG2/HHATL/PTPRN2/RARA/RBM4/RFNG/SALL2/TSPYL2/SIX3/SLC9A1/SLC11A1/CHID1/SOX3/STXBP1/TBX6/TRAF2/TNIP2/C…	Biological Process
GO:0014037	Schwann cell differentiation	3	3/304	34/18679	0.0176019	0.0176019	0.233055	GPC1/ILK/FA2H	Biological Process
GO:0045851	pH reduction	3	3/304	34/18679	0.0176019	0.0176019	0.233055	ATP6V1H/ATP6V0A1/SLC11A1	Biological Process
GO:0043547	positive regulation of GTPase activity	15	15/304	502/18679	0.0179673	0.0179673	0.235085	CHN1/FGD2/DENND3/DNMBP/NGEF/GIT1/HRAS/RHOG/ARHGAP1/PSD/PLEKHG5/SMAP2/RIN3/FGD3/USP6NL	Biological Process
GO:0010042	response to manganese ion	2	2/304	13/18679	0.0182935	0.0182935	0.235085	GRIN1/D2HGDH	Biological Process
GO:0021548	pons development	2	2/304	13/18679	0.0182935	0.0182935	0.235085	GRIN1/CDK5R2	Biological Process
GO:0033605	positive regulation of catecholamine secretion	2	2/304	13/18679	0.0182935	0.0182935	0.235085	ADRBK1/STX1A	Biological Process
GO:0043517	positive regulation of DNA damage response, signal transduction by p53 class mediator	2	2/304	13/18679	0.0182935	0.0182935	0.235085	ZNF385A/HIC1	Biological Process
GO:0046851	negative regulation of bone remodeling	2	2/304	13/18679	0.0182935	0.0182935	0.235085	CSK/CALCA	Biological Process
GO:0089711	L-glutamate transmembrane transport	2	2/304	13/18679	0.0182935	0.0182935	0.235085	SLC1A7/SLC25A22	Biological Process
GO:0007041	lysosomal transport	4	4/304	62/18679	0.0183341	0.0183341	0.235085	DENND3/TRAK1/RHOB/NAGPA	Biological Process
GO:0061351	neural precursor cell proliferation	6	6/304	128/18679	0.0183969	0.0183969	0.235085	OTP/ILK/POU3F3/LIMS2/SIX3/GPR37L1	Biological Process
GO:0006935	chemotaxis	22	22/304	837/18679	0.018864	0.018864	0.23903	TBR1/CHN1/AP2M1/AP2A2/EPHB6/MAPK8IP3/NGEF/GPC1/GIT1/GRIN1/HRAS/IL6R/RHOB/RHOG/NBL1/PAK1/PLXNA3/RGMA/PLEKHG5/CACNB1/CALCA/NOG	Biological Process
GO:0042330	taxis	22	22/304	837/18679	0.018864	0.018864	0.23903	TBR1/CHN1/AP2M1/AP2A2/EPHB6/MAPK8IP3/NGEF/GPC1/GIT1/GRIN1/HRAS/IL6R/RHOB/RHOG/NBL1/PAK1/PLXNA3/RGMA/PLEKHG5/CACNB1/CALCA/NOG	Biological Process
GO:0009888	tissue development	40	40/304	1758/18679	0.0189232	0.0189232	0.23903	AGPAT2/LBX1/KRT71/CRABP2/CSK/DACT2/DLX2/DUSP2/EN1/KDM6B/ARC/SSBP3/NPHP4/GPC1/CRB2/HPCA/HOXB4/HOXC13/HOXD3/ID3/ILK/LRRC10/ACHE/ASCL2/NRARP/PAK1/ZBTB7B/PITX3/CRCT1/POU3F3/RARA/SALL2/SIX3/SLC9A1/TBX6/FA2H/NANOG/ADAM15/PLOD3/NOG	Biological Process
GO:0043087	regulation of GTPase activity	16	16/304	552/18679	0.019132	0.019132	0.239962	CHN1/FGD2/DENND3/DNMBP/NGEF/GIT1/HRAS/RHOG/ARHGAP1/PSD/PLEKHG5/PTPRN2/SMAP2/RIN3/FGD3/USP6NL	Biological Process
GO:0010810	regulation of cell-substrate adhesion	7	7/304	166/18679	0.0191426	0.0191426	0.239962	CIB1/DMTN/ILK/MFI2/MINK1/SLC9A1/ADAM15	Biological Process
GO:0045860	positive regulation of protein kinase activity	17	17/304	599/18679	0.0192478	0.0192478	0.240367	CIB1/CSK/MAPK8IP3/DOK7/GRIN1/HRAS/IL6R/ILK/INS/LCP2/MINK1/PAK1/SLC11A1/TRAF2/CALCA/FZD8/CDK5R2	Biological Process
GO:2001022	positive regulation of response to DNA damage stimulus	4	4/304	63/18679	0.0193334	0.0193334	0.240407	ZNF385A/H2AFX/HIC1/SLF2	Biological Process
GO:0008219	cell death	43	43/304	1921/18679	0.0194698	0.0194698	0.240407	PANO1/MAEA/CIB1/BNIPL/DLX1/FGD2/FHIT/PUF60/NGEF/ZNF385A/NSMF/GSDMA/GRIN1/HIC1/HRAS/ID3/IL6R/ILK/INS/RHOB/ATP2A1/PAEP/MINK1/PAK1/RPS27L/UTP11L/POU3F3/LIMS2/PLEKHG5/RAPSN/RARA/CARD9/SIX3/SLC9A1/STXBP1/TRAF2/TNIP2/FGD3/BRSK2/SHF/CREB3L1/NOG/GPR37L1	Biological Process
GO:0016265	death	43	43/304	1921/18679	0.0194698	0.0194698	0.240407	PANO1/MAEA/CIB1/BNIPL/DLX1/FGD2/FHIT/PUF60/NGEF/ZNF385A/NSMF/GSDMA/GRIN1/HIC1/HRAS/ID3/IL6R/ILK/INS/RHOB/ATP2A1/PAEP/MINK1/PAK1/RPS27L/UTP11L/POU3F3/LIMS2/PLEKHG5/RAPSN/RARA/CARD9/SIX3/SLC9A1/STXBP1/TRAF2/TNIP2/FGD3/BRSK2/SHF/CREB3L1/NOG/GPR37L1	Biological Process
GO:0009967	positive regulation of signal transduction	33	33/304	1398/18679	0.020062	0.020062	0.24589	FRAT1/CIB1/AGPAT2/CHN1/CSK/CTF1/DMTN/TMED4/MAPK8IP3/ARC/ZNF385A/CRB2/GRIN1/HIC1/HRAS/HTR6/IL6R/ILK/INS/ARHGAP1/NRARP/MINK1/PAK1/LURAP1/LIMS2/PLEKHG5/RFNG/CARD9/SLC9A1/TRAF2/TNIP2/FZD8/GPR37L1	Biological Process
GO:0055072	iron ion homeostasis	5	5/304	96/18679	0.0203167	0.0203167	0.24589	ATP6V0D2/MFI2/ATP6V1H/ATP6V0A1/SLC11A1	Biological Process
GO:0001707	mesoderm formation	4	4/304	64/18679	0.0203659	0.0203659	0.24589	KDM6B/CRB2/TBX6/NOG	Biological Process
GO:0008593	regulation of Notch signaling pathway	4	4/304	64/18679	0.0203659	0.0203659	0.24589	DLX1/DLX2/NRARP/RFNG	Biological Process
GO:0043507	positive regulation of JUN kinase activity	4	4/304	64/18679	0.0203659	0.0203659	0.24589	MAPK8IP3/PAK1/TRAF2/FZD8	Biological Process
GO:1902680	positive regulation of RNA biosynthetic process	34	34/304	1452/18679	0.0204445	0.0204445	0.24589	TADA3/CIB1/TBR1/RAI1/RHEBL1/DLX2/EN1/KDM6B/SSBP3/NKX2-8/GRIN1/HOXB4/HOXC13/HRAS/ILK/INS/RHOG/LMO2/PITX3/POU3F3/RGMA/RARA/RXRG/SIX3/SLC9A1/SLC11A1/TBX6/TRAF2/TNIP2/NANOG/FZD8/SETD3/CREB3L1/NOG	Biological Process
GO:0033572	transferrin transport	3	3/304	36/18679	0.0205104	0.0205104	0.24589	ATP6V0D2/ATP6V1H/ATP6V0A1	Biological Process
GO:0050873	brown fat cell differentiation	3	3/304	36/18679	0.0205104	0.0205104	0.24589	FNDC5/INS/SLC2A4	Biological Process
GO:0034645	cellular macromolecule biosynthetic process	94	94/304	4786/18679	0.020824	0.020824	0.248153	FOXO6/TADA3/CIB1/LBX1/TBR1/RAI1/RHEBL1/MRPL55/CRABP2/CDAN1/ZNF785/ZNF362/DLX1/DLX2/FAAP20/EN1/FHIT/PUF60/TRAK1/KDM6B/OTP/SSBP3/ZNF385A/PYDC1/NKX2-8/GBGT1/ZNF777/GRIN1/H2AFX/HIC1/HOXB4/HOXC13/HOXD3/HRAS/ID3/ILK/INS/RHOG/LMO2/MAZ/ACHE/ASCL2/RNASEK/ETV3L/NRARP/MUC3A/MUC6/ZBTB7B/RPS27L/NAGPA/CHST15/PITX3/PMS2P3/POU3F3/CDKAL1/ZKSCAN7/PRMT8/RGMA/REXO4/HHATL/RARA/RBM4/RXRG/SALL2/SARS/TSPYL2/SHOX/PORCN/P…	Biological Process
GO:0097193	intrinsic apoptotic signaling pathway	10	10/304	290/18679	0.0208498	0.0208498	0.248153	FHIT/ZNF385A/HIC1/HRAS/INS/ATP2A1/RPS27L/TRAF2/BRSK2/CREB3L1	Biological Process
GO:1903076	regulation of protein localization to plasma membrane	4	4/304	65/18679	0.0214316	0.0214316	0.252954	CIB1/AP2M1/CSK/RHOG	Biological Process
GO:1904375	regulation of protein localization to cell periphery	4	4/304	65/18679	0.0214316	0.0214316	0.252954	CIB1/AP2M1/CSK/RHOG	Biological Process
GO:0016337	single organismal cell-cell adhesion	19	19/304	702/18679	0.0214833	0.0214833	0.252954	CSK/DMTN/NPHP4/ILK/INS/LCP1/NRARP/MINK1/PAK1/LIMS2/RARA/BLK/SLC11A1/STXBP1/TRAF2/CALCA/NHEJ1/FZD8/CD247	Biological Process
GO:0060255	regulation of macromolecule metabolic process	109	109/304	5671/18679	0.0219258	0.0219258	0.256963	FOXO6/PANO1/TADA3/CIB1/LBX1/TBR1/RAI1/OSBPL7/RHEBL1/CRABP2/CSK/CDAN1/ZNF785/RBFOX3/CTF1/ZNF362/CYP1A2/DLX1/DLX2/DUSP2/EN1/DMTN/FHIT/PUF60/TRAK1/KDM6B/MAPK8IP3/OTP/SSBP3/ZNF385A/NSMF/PYDC1/NKX2-8/ZNF777/DOK7/CRB2/GRIN1/H2AFX/HIC1/HOXB4/HOXC13/HOXD3/HRAS/ID3/IL6R/ILK/INS/RHOG/LCP2/LMO2/MAZ/MEFV/MFI2/ACHE/ASCL2/ETV3L/NRARP/NBL1/MINK1/PAK1/ZBTB7B/RPS27L/PITX3/PMS2P3/POU3F3/SLF2/ZKSCAN7/PRMT8/RGMA/REX…	Biological Process
GO:0016070	RNA metabolic process	88	88/304	4450/18679	0.0220122	0.0220122	0.256963	FOXO6/TADA3/CIB1/SLU7/LBX1/TBR1/RAI1/TOE1/RHEBL1/CRABP2/ZNF785/RBFOX3/ZNF362/DLX1/DLX2/EN1/FHIT/PUF60/TRAK1/PDCD11/KDM6B/SMG6/OTP/SSBP3/ZNF385A/PYDC1/NKX2-8/ZNF777/LSM1/GRIN1/H2AFX/HIC1/HOXB4/HOXC13/HOXD3/HRAS/ID3/ILK/INS/RHOG/LMO2/MAZ/ASCL2/RNASEK/ETV3L/NRARP/ZBTB7B/UTP11L/DBR1/PITX3/PMS2P3/POU3F3/CDKAL1/ZKSCAN7/PRMT8/RGMA/REXO4/RARA/RBM4/RXRG/SALL2/SARS/TSPYL2/SHOX/DDX31/SIX3/SLC9A1/SLC11A1/SOX…	Biological Process
GO:0000578	embryonic axis specification	3	3/304	37/18679	0.0220576	0.0220576	0.256963	FRAT1/NRARP/TBX6	Biological Process
GO:0051240	positive regulation of multicellular organismal process	32	32/304	1357/18679	0.0221605	0.0221605	0.257252	FOXO6/CIB1/AGPAT2/CRABP2/CPNE9/DMTN/OTP/FLRT1/NSMF/PYDC1/GPC1/CRB2/HOXD3/IL6R/ILK/INS/RHOB/NBL1/ATP2A1/PAEP/LURAP1/CPNE5/RARA/CARD9/SLC9A1/SLC11A1/TRAF2/CALCA/OR51E2/NOG/GPR37L1/CLSTN3	Biological Process
GO:0016192	vesicle-mediated transport	31	31/304	1306/18679	0.0223093	0.0223093	0.25807	CPLX1/AP2M1/CSK/ADRBK1/AP2A2/DMTN/MAPK8IP3/ARC/HRAS/ARF5/LY75/ACHE/PAK1/SCARA3/ATP6V1H/PACS1/RAB5C/RARA/SLC9A3/SLC11A1/STX1A/STXBP1/CALCA/RIN3/DOC2A/CDK5R2/BRSK2/CD247/GOSR2/USP6NL/WDR1	Biological Process
GO:0048814	regulation of dendrite morphogenesis	4	4/304	66/18679	0.0225309	0.0225309	0.259723	NGEF/NSMF/GRIN1/ILK	Biological Process
GO:0034976	response to endoplasmic reticulum stress	9	9/304	252/18679	0.0226508	0.0226508	0.259751	UBE2J2/ANKS4B/ATP2A1/TSPYL2/TRAF2/TMUB1/BRSK2/CREB3L1/GOSR2	Biological Process
GO:0007159	leukocyte cell-cell adhesion	14	14/304	471/18679	0.0226909	0.0226909	0.259751	CSK/INS/LCP1/NRARP/MINK1/PAK1/RARA/BLK/SLC11A1/TRAF2/CALCA/NHEJ1/FZD8/CD247	Biological Process
GO:0097190	apoptotic signaling pathway	17	17/304	612/18679	0.023112	0.023112	0.262712	CIB1/FGD2/FHIT/NGEF/ZNF385A/HIC1/HRAS/IL6R/INS/ATP2A1/RPS27L/PLEKHG5/TRAF2/FGD3/BRSK2/CREB3L1/NOG	Biological Process
GO:0048167	regulation of synaptic plasticity	6	6/304	135/18679	0.0232221	0.0232221	0.262712	ARC/NSMF/GRIN1/HRAS/PAK1/STXBP1	Biological Process
GO:0055067	monovalent inorganic cation homeostasis	6	6/304	135/18679	0.0232221	0.0232221	0.262712	ATP6V1H/ATP6V0A1/SLC26A6/SLC9A1/SLC9A3/SLC11A1	Biological Process
GO:0021953	central nervous system neuron differentiation	7	7/304	173/18679	0.0233803	0.0233803	0.262712	LBX1/TBR1/DLX1/DLX2/OTP/PLXNA3/LINGO1	Biological Process
GO:0045935	positive regulation of nucleobase-containing compound metabolic process	38	38/304	1679/18679	0.0236272	0.0236272	0.262712	TADA3/CIB1/TBR1/RAI1/RHEBL1/DLX2/EN1/KDM6B/SSBP3/NKX2-8/GRIN1/H2AFX/HPCA/HOXB4/HOXC13/HRAS/ILK/INS/RHOG/LMO2/PITX3/POU3F3/SLF2/RGMA/RARA/RXRG/SIX3/SLC9A1/SLC11A1/TBX6/TRAF2/TNIP2/CALCA/NANOG/FZD8/SETD3/CREB3L1/NOG	Biological Process
GO:0000380	alternative mRNA splicing, via spliceosome	3	3/304	38/18679	0.0236668	0.0236668	0.262712	SLU7/RBFOX3/RBM4	Biological Process
GO:0009268	response to pH	3	3/304	38/18679	0.0236668	0.0236668	0.262712	CLCN7/KCNK4/SLC9A1	Biological Process
GO:0015682	ferric iron transport	3	3/304	38/18679	0.0236668	0.0236668	0.262712	ATP6V0D2/ATP6V1H/ATP6V0A1	Biological Process
GO:0072512	trivalent inorganic cation transport	3	3/304	38/18679	0.0236668	0.0236668	0.262712	ATP6V0D2/ATP6V1H/ATP6V0A1	Biological Process
GO:0031629	synaptic vesicle fusion to presynaptic membrane	2	2/304	15/18679	0.0241059	0.0241059	0.264031	STX1A/STXBP1	Biological Process
GO:0032656	regulation of interleukin-13 production	2	2/304	15/18679	0.0241059	0.0241059	0.264031	PAEP/RARA	Biological Process
GO:0045725	positive regulation of glycogen biosynthetic process	2	2/304	15/18679	0.0241059	0.0241059	0.264031	INS/PPP1R3G	Biological Process
GO:0097154	GABAergic neuron differentiation	2	2/304	15/18679	0.0241059	0.0241059	0.264031	DLX1/DLX2	Biological Process
GO:0010628	positive regulation of gene expression	38	38/304	1683/18679	0.0244113	0.0244113	0.26649	TADA3/CIB1/TBR1/RAI1/RHEBL1/DLX2/EN1/KDM6B/SSBP3/NKX2-8/GRIN1/HOXB4/HOXC13/HOXD3/HRAS/ILK/INS/RHOG/LMO2/MFI2/ZBTB7B/RPS27L/PITX3/POU3F3/RGMA/RARA/RXRG/SIX3/SLC9A1/SLC11A1/TBX6/TRAF2/TNIP2/NANOG/FZD8/SETD3/CREB3L1/NOG	Biological Process
GO:0009890	negative regulation of biosynthetic process	34	34/304	1474/18679	0.0248281	0.0248281	0.26929	CDAN1/DLX1/DLX2/EN1/PYDC1/H2AFX/HIC1/HPCA/HOXB4/ID3/IL6R/INS/ASCL2/NRARP/POU3F3/HHATL/RARA/RBM4/SALL2/TSPYL2/SIX3/SOX3/TBX6/CALCA/ZBTB3/NANOG/TSC22D4/FZD8/ZNF282/PARP10/EED/TAF1C/NOG/NCOR2	Biological Process
GO:0048332	mesoderm morphogenesis	4	4/304	68/18679	0.0248311	0.0248311	0.26929	KDM6B/CRB2/TBX6/NOG	Biological Process
GO:0007267	cell-cell signaling	29	29/304	1215/18679	0.025001	0.025001	0.270243	CPLX1/AP2M1/CTF1/AP2A2/IGSF9B/ARC/NSMF/GRIN1/HRAS/HTR1D/HTR6/INS/ACHE/MINK1/PAK1/KCNK4/PNOC/PCDHB11/RAPSN/BLK/SIX3/SLC1A7/STX1A/STXBP1/CACNB1/CALCA/DOC2A/BRSK2/CLSTN3	Biological Process
GO:0051932	synaptic transmission, GABAergic	3	3/304	39/18679	0.0253379	0.0253379	0.27299	PAK1/STXBP1/CLSTN3	Biological Process
GO:0042110	T cell activation	13	13/304	433/18679	0.0256363	0.0256363	0.274411	CSK/INS/LCP1/NRARP/MINK1/PAK1/RARA/BLK/SLC11A1/TRAF2/NHEJ1/FZD8/CD247	Biological Process
GO:0070489	T cell aggregation	13	13/304	433/18679	0.0256363	0.0256363	0.274411	CSK/INS/LCP1/NRARP/MINK1/PAK1/RARA/BLK/SLC11A1/TRAF2/NHEJ1/FZD8/CD247	Biological Process
GO:0071704	organic substance metabolic process	186	186/304	10375/18679	0.0259171	0.0259171	0.27652	FOXO6/HUWE1/PANO1/BCKDK/TADA3/CIB1/AGPAT2/SLU7/LBX1/TBR1/RAI1/DHRS4/SLC27A3/DTX2/TOE1/OSBPL7/NT5C3B/UBE2J2/RHEBL1/ZSWIM7/MRPL55/DNAJC19/CRABP2/PIP5KL1/CSK/CDAN1/ZNF785/RBFOX3/CTF1/ZNF362/CYP1A2/VPS37D/ADRBK1/DLX1/DLX2/DUSP2/FAAP20/EN1/DMTN/EPHB6/ALDH3B2/MAPK15/FHIT/PUF60/DENND3/TRAK1/PDCD11/KDM6B/MAPK8IP3/SMG6/OTP/FPGS/SMUG1/SSBP3/ZNF385A/NSMF/PYDC1/DECR2/NKX2-8/GBGT1/GCSH/ZNF777/LSM1/GPC1/DOK7/C…	Biological Process
GO:0071593	lymphocyte aggregation	13	13/304	434/18679	0.0260564	0.0260564	0.277109	CSK/INS/LCP1/NRARP/MINK1/PAK1/RARA/BLK/SLC11A1/TRAF2/NHEJ1/FZD8/CD247	Biological Process
GO:0010604	positive regulation of macromolecule metabolic process	58	58/304	2782/18679	0.026322	0.026322	0.279034	TADA3/CIB1/TBR1/RAI1/OSBPL7/RHEBL1/CSK/CTF1/DLX2/EN1/KDM6B/MAPK8IP3/SSBP3/NSMF/NKX2-8/DOK7/GRIN1/H2AFX/HOXB4/HOXC13/HOXD3/HRAS/IL6R/ILK/INS/RHOG/LCP2/LMO2/MEFV/MFI2/MINK1/PAK1/ZBTB7B/RPS27L/PITX3/POU3F3/SLF2/RGMA/RARA/RXRG/CARD9/PPP1R3G/SIX3/SLC9A1/SLC11A1/TBX6/TRAF2/TNIP2/CALCA/NANOG/USP5/FZD8/SETD3/EED/CDK5R2/CREB3L1/NOG/GPR37L1	Biological Process
GO:0033674	positive regulation of kinase activity	17	17/304	623/18679	0.0268202	0.0268202	0.283329	CIB1/CSK/MAPK8IP3/DOK7/GRIN1/HRAS/IL6R/ILK/INS/LCP2/MINK1/PAK1/SLC11A1/TRAF2/CALCA/FZD8/CDK5R2	Biological Process
GO:0051171	regulation of nitrogen compound metabolic process	83	83/304	4200/18679	0.026925	0.026925	0.283329	FOXO6/TADA3/CIB1/LBX1/TBR1/RAI1/RHEBL1/CRABP2/CDAN1/ZNF785/RBFOX3/ZNF362/DLX1/DLX2/EN1/FHIT/PUF60/TRAK1/KDM6B/OTP/SSBP3/ZNF385A/PYDC1/NKX2-8/ZNF777/CRB2/GRIN1/H2AFX/HIC1/HPCA/HOXB4/HOXC13/HOXD3/HRAS/ID3/ILK/INS/RHOG/LMO2/MAZ/ASCL2/ETV3L/NRARP/NBL1/ZBTB7B/RPS27L/PITX3/PMS2P3/POU3F3/SLF2/ZKSCAN7/PRMT8/RGMA/REXO4/RARA/RBM4/RXRG/SALL2/TSPYL2/SHOX/SIX3/SLC9A1/SLC11A1/SOX3/TBX6/TRAF2/ZNF7/TNIP2/CALCA/Z…	Biological Process
GO:0051602	response to electrical stimulus	3	3/304	40/18679	0.0270709	0.0270709	0.283329	NSMF/HPCA/SLC9A1	Biological Process
GO:1900024	regulation of substrate adhesion-dependent cell spreading	3	3/304	40/18679	0.0270709	0.0270709	0.283329	CIB1/DMTN/MFI2	Biological Process
GO:0032288	myelin assembly	2	2/304	16/18679	0.0272578	0.0272578	0.283403	GPC1/ILK	Biological Process
GO:0032616	interleukin-13 production	2	2/304	16/18679	0.0272578	0.0272578	0.283403	PAEP/RARA	Biological Process
GO:0050803	regulation of synapse structure or activity	8	8/304	219/18679	0.0273359	0.0273359	0.283403	ARC/FLRT1/NSMF/GRIN1/HRAS/PAK1/STXBP1/CLSTN3	Biological Process
GO:0021987	cerebral cortex development	5	5/304	104/18679	0.0275642	0.0275642	0.283984	GRIN1/H2AFX/HTR6/POU3F3/CDK5R2	Biological Process
GO:0050806	positive regulation of synaptic transmission	5	5/304	104/18679	0.0275642	0.0275642	0.283984	IGSF9B/GRIN1/PAK1/STX1A/CLSTN3	Biological Process
GO:1903532	positive regulation of secretion by cell	10	10/304	304/18679	0.027698	0.027698	0.284473	ADRBK1/PYDC1/INS/ACHE/PAEP/BLK/STX1A/STXBP1/OR51E2/CDK5R2	Biological Process
GO:0051049	regulation of transport	38	38/304	1700/18679	0.0279766	0.0279766	0.285601	HUWE1/CIB1/CPLX1/TSGA13/UBE2J2/CLCN7/CSK/ADRBK1/DMTN/ARC/FAM89B/PYDC1/GRIN1/HPCA/INS/LCP1/ACHE/PAEP/MINK1/KCNK4/RAB5C/RBM4/BLK/SLC26A6/SLC9A1/SLC9A3/SLC11A1/STX1A/STXBP1/TRAF2/CACNB1/CALCA/OR51E2/DOC2A/PARP10/CDK5R2/BRSK2/WDR1	Biological Process
GO:0030902	hindbrain development	6	6/304	141/18679	0.027981	0.027981	0.285601	TBR1/EN1/GRIN1/CDK5R2/NOG/GPR37L1	Biological Process
GO:0051254	positive regulation of RNA metabolic process	34	34/304	1489/18679	0.0282197	0.0282197	0.287148	TADA3/CIB1/TBR1/RAI1/RHEBL1/DLX2/EN1/KDM6B/SSBP3/NKX2-8/GRIN1/HOXB4/HOXC13/HRAS/ILK/INS/RHOG/LMO2/PITX3/POU3F3/RGMA/RARA/RXRG/SIX3/SLC9A1/SLC11A1/TBX6/TRAF2/TNIP2/NANOG/FZD8/SETD3/CREB3L1/NOG	Biological Process
GO:0051173	positive regulation of nitrogen compound metabolic process	39	39/304	1755/18679	0.0283269	0.0283269	0.287216	TADA3/CIB1/TBR1/RAI1/RHEBL1/DLX2/EN1/KDM6B/SSBP3/NKX2-8/GRIN1/H2AFX/HPCA/HOXB4/HOXC13/HRAS/ILK/INS/RHOG/LMO2/RPS27L/PITX3/POU3F3/SLF2/RGMA/RARA/RXRG/SIX3/SLC9A1/SLC11A1/TBX6/TRAF2/TNIP2/CALCA/NANOG/FZD8/SETD3/CREB3L1/NOG	Biological Process
GO:0060429	epithelium development	26	26/304	1075/18679	0.0285661	0.0285661	0.287216	AGPAT2/LBX1/KRT71/CRABP2/CSK/DACT2/EN1/KDM6B/SSBP3/CRB2/HOXB4/HOXC13/ID3/ILK/NRARP/PAK1/PITX3/CRCT1/POU3F3/RARA/SALL2/SIX3/TBX6/FA2H/PLOD3/NOG	Biological Process
GO:1902600	hydrogen ion transmembrane transport	5	5/304	105/18679	0.0285716	0.0285716	0.287216	ATP6V0D2/ATP6V1H/ATP6V0A1/SLC9A1/SLC9A3	Biological Process
GO:0071363	cellular response to growth factor stimulus	22	22/304	873/18679	0.0285749	0.0285749	0.287216	CIB1/AP2M1/ADRBK1/AP2A2/FGD2/FAM89B/FLRT1/NGEF/GPC1/CRB2/GRIN1/HRAS/ILK/NBL1/FGFRL1/RGMA/PLEKHG5/CALCA/LINGO1/FGD3/NOG/NCOR2	Biological Process
GO:0070486	leukocyte aggregation	13	13/304	441/18679	0.0291405	0.0291405	0.292011	CSK/INS/LCP1/NRARP/MINK1/PAK1/RARA/BLK/SLC11A1/TRAF2/NHEJ1/FZD8/CD247	Biological Process
GO:0035023	regulation of Rho protein signal transduction	5	5/304	106/18679	0.029602	0.029602	0.292819	FGD2/DNMBP/NGEF/PLEKHG5/FGD3	Biological Process
GO:0050773	regulation of dendrite development	5	5/304	106/18679	0.029602	0.029602	0.292819	FOXO6/NGEF/NSMF/GRIN1/ILK	Biological Process
GO:0009968	negative regulation of signal transduction	25	25/304	1028/18679	0.0297183	0.0297183	0.292819	CIB1/AP2M1/CSK/ADRBK1/AP2A2/DACT2/DLX1/DLX2/DUSP2/FAM89B/ZNF385A/PYDC1/NPHP4/GPC1/HIC1/INS/NRARP/NBL1/NDRG2/RFNG/SIX3/CALCA/CREB3L1/NOG/GPR37L1	Biological Process
GO:0051345	positive regulation of hydrolase activity	21	21/304	827/18679	0.0298144	0.0298144	0.292819	CHN1/DNAJC19/ADRBK1/FGD2/DENND3/DNMBP/NGEF/GIT1/HPCA/HRAS/RHOG/ARHGAP1/MEFV/RPS27L/PSD/PLEKHG5/SMAP2/TRAF2/RIN3/FGD3/USP6NL	Biological Process
GO:0006879	cellular iron ion homeostasis	4	4/304	72/18679	0.0298429	0.0298429	0.292819	ATP6V0D2/ATP6V1H/ATP6V0A1/SLC11A1	Biological Process
GO:0017156	calcium ion-dependent exocytosis	4	4/304	72/18679	0.0298429	0.0298429	0.292819	STX1A/STXBP1/DOC2A/CDK5R2	Biological Process
GO:1903729	regulation of plasma membrane organization	4	4/304	72/18679	0.0298429	0.0298429	0.292819	CIB1/AP2M1/CSK/RHOG	Biological Process
GO:0010558	negative regulation of macromolecule biosynthetic process	32	32/304	1392/18679	0.0302498	0.0302498	0.293582	CDAN1/DLX1/DLX2/EN1/PYDC1/H2AFX/HIC1/HOXB4/ID3/IL6R/ASCL2/NRARP/POU3F3/HHATL/RARA/RBM4/SALL2/TSPYL2/SIX3/SOX3/TBX6/CALCA/ZBTB3/NANOG/TSC22D4/FZD8/ZNF282/PARP10/EED/TAF1C/NOG/NCOR2	Biological Process
GO:0007210	serotonin receptor signaling pathway	2	2/304	17/18679	0.0305654	0.0305654	0.293582	HTR1D/HTR6	Biological Process
GO:0014850	response to muscle activity	2	2/304	17/18679	0.0305654	0.0305654	0.293582	FNDC5/PERM1	Biological Process
GO:0034104	negative regulation of tissue remodeling	2	2/304	17/18679	0.0305654	0.0305654	0.293582	CSK/CALCA	Biological Process
GO:0070875	positive regulation of glycogen metabolic process	2	2/304	17/18679	0.0305654	0.0305654	0.293582	INS/PPP1R3G	Biological Process
GO:1900120	regulation of receptor binding	2	2/304	17/18679	0.0305654	0.0305654	0.293582	ADAM15/NOG	Biological Process
GO:2000300	regulation of synaptic vesicle exocytosis	2	2/304	17/18679	0.0305654	0.0305654	0.293582	STX1A/STXBP1	Biological Process
GO:0000060	protein import into nucleus, translocation	3	3/304	42/18679	0.0307221	0.0307221	0.293582	SIX3/SLC11A1/PARP10	Biological Process
GO:0008333	endosome to lysosome transport	3	3/304	42/18679	0.0307221	0.0307221	0.293582	DENND3/TRAK1/RHOB	Biological Process
GO:0051649	establishment of localization in cell	53	53/304	2531/18679	0.0311236	0.0311236	0.295413	HUWE1/CIB1/SLU7/CPLX1/RABL2A/TSGA13/AP2M1/UBE2J2/DNAJC19/CSK/VPS37D/ADRBK1/AP2A2/DMTN/DENND3/TRAK1/SMG6/FAM89B/PYDC1/RTP5/HPCA/INS/RHOB/LCP1/LCP2/ACHE/PAEP/PAK1/PAM16/NAGPA/PACS1/RAB5C/RBM4/BLK/RANBP17/SIX3/SLC1A7/SLC9A1/SLC11A1/STX1A/STXBP1/TRAF2/CACNB1/CALCA/OR51E2/DOC2A/PARP10/CDK5R2/BRSK2/CREB3L1/GOSR2/USP6NL/WDR1	Biological Process
GO:0045859	regulation of protein kinase activity	21	21/304	831/18679	0.031176	0.031176	0.295413	CIB1/CSK/DUSP2/MAPK8IP3/PYDC1/DOK7/GRIN1/HRAS/IL6R/ILK/INS/LCP2/MINK1/PAK1/TSPYL2/SLC11A1/TRAF2/CALCA/FZD8/SESN2/CDK5R2	Biological Process
GO:0048663	neuron fate commitment	4	4/304	73/18679	0.0311824	0.0311824	0.295413	LBX1/TBR1/DLX1/DLX2	Biological Process
GO:0046578	regulation of Ras protein signal transduction	7	7/304	184/18679	0.0312781	0.0312781	0.29547	FGD2/DNMBP/NGEF/HRAS/PSD/PLEKHG5/FGD3	Biological Process
GO:0051347	positive regulation of transferase activity	18	18/304	685/18679	0.0319219	0.0319219	0.30034	CIB1/CSK/MAPK8IP3/DOK7/GRIN1/HRAS/IL6R/ILK/INS/LCP2/MINK1/PAK1/PPP1R3G/SLC11A1/TRAF2/CALCA/FZD8/CDK5R2	Biological Process
GO:0023057	negative regulation of signaling	27	27/304	1138/18679	0.0319759	0.0319759	0.30034	CIB1/AP2M1/CSK/ADRBK1/AP2A2/DACT2/DLX1/DLX2/DUSP2/FAM89B/ZNF385A/PYDC1/NPHP4/GPC1/HIC1/INS/ACHE/NRARP/NBL1/NDRG2/RFNG/SIX3/STXBP1/CALCA/CREB3L1/NOG/GPR37L1	Biological Process
GO:0051130	positive regulation of cellular component organization	25	25/304	1036/18679	0.0321802	0.0321802	0.301401	FOXO6/HUWE1/CIB1/TSGA13/UBE2J2/CRABP2/CPNE9/DMTN/FLRT1/CRB2/HPCA/HRAS/ILK/INS/RHOG/LCP1/MFI2/PAK1/PLXNA3/SLF2/CPNE5/SLC11A1/EED/CLSTN3/WDR1	Biological Process
GO:0050829	defense response to Gram-negative bacterium	3	3/304	43/18679	0.0326397	0.0326397	0.30234	IL6R/SLC11A1/CALCA	Biological Process
GO:0031327	negative regulation of cellular biosynthetic process	33	33/304	1454/18679	0.032733	0.032733	0.30234	CDAN1/DLX1/DLX2/EN1/PYDC1/H2AFX/HIC1/HPCA/HOXB4/ID3/INS/ASCL2/NRARP/POU3F3/HHATL/RARA/RBM4/SALL2/TSPYL2/SIX3/SOX3/TBX6/CALCA/ZBTB3/NANOG/TSC22D4/FZD8/ZNF282/PARP10/EED/TAF1C/NOG/NCOR2	Biological Process
GO:0044237	cellular metabolic process	180	180/304	10056/18679	0.0327479	0.0327479	0.30234	FOXO6/HUWE1/PANO1/BCKDK/TADA3/CIB1/AGPAT2/SLU7/LBX1/TBR1/RAI1/DHRS4/SLC27A3/DTX2/TOE1/OSBPL7/NT5C3B/UBE2J2/RHEBL1/ZSWIM7/MRPL55/DNAJC19/CRABP2/PIP5KL1/CSK/CDAN1/ZNF785/RBFOX3/CTF1/ZNF362/CYP1A2/ADRBK1/DLX1/DLX2/DUSP2/FAAP20/EN1/DMTN/EPHB6/MAPK15/FHIT/PUF60/DENND3/TRAK1/PDCD11/KDM6B/MAPK8IP3/SMG6/OTP/FPGS/SMUG1/SSBP3/ALPPL2/ZNF385A/NSMF/PYDC1/DECR2/NKX2-8/GBGT1/GCSH/ZNF777/LSM1/GPC1/DOK7/CRB2/GRIN…	Biological Process
GO:0000041	transition metal ion transport	5	5/304	109/18679	0.0328326	0.0328326	0.30234	ATP6V0D2/MFI2/ATP6V1H/ATP6V0A1/SLC11A1	Biological Process
GO:0032872	regulation of stress-activated MAPK cascade	7	7/304	186/18679	0.0328849	0.0328849	0.30234	MAPK8IP3/HRAS/MINK1/PAK1/CARD9/TRAF2/FZD8	Biological Process
GO:0001558	regulation of cell growth	11	11/304	358/18679	0.0331732	0.0331732	0.30234	CIB1/CRABP2/CPNE9/ILK/INS/PLXNA3/CPNE5/TSPYL2/SLC9A1/ADAM15/CLSTN3	Biological Process
GO:0070997	neuron death	9	9/304	270/18679	0.0332136	0.0332136	0.30234	DLX1/NSMF/GRIN1/HRAS/ILK/RAPSN/SLC9A1/STXBP1/TRAF2	Biological Process
GO:0009790	embryo development	24	24/304	989/18679	0.0334882	0.0334882	0.30234	FRAT1/LBX1/CRABP2/DLX1/DLX2/DUSP2/EN1/KDM6B/MAPK8IP3/SSBP3/CRB2/HOXB4/HOXD3/ID3/LMO2/ASCL2/NRARP/RARA/SALL2/SIX3/TBX6/NANOG/PLOD3/NOG	Biological Process
GO:0070302	regulation of stress-activated protein kinase signaling cascade	7	7/304	187/18679	0.0337086	0.0337086	0.30234	MAPK8IP3/HRAS/MINK1/PAK1/CARD9/TRAF2/FZD8	Biological Process
GO:0031345	negative regulation of cell projection organization	5	5/304	110/18679	0.0339564	0.0339564	0.30234	CIB1/NGEF/PLXNA3/TBX6/LINGO1	Biological Process
GO:0048813	dendrite morphogenesis	5	5/304	110/18679	0.0339564	0.0339564	0.30234	NGEF/NSMF/GRIN1/ILK/MINK1	Biological Process
GO:0021536	diencephalon development	4	4/304	75/18679	0.0339663	0.0339663	0.30234	OTP/SIX3/SOX3/NOG	Biological Process
GO:0030220	platelet formation	2	2/304	18/18679	0.0340229	0.0340229	0.30234	CIB1/ZNF385A	Biological Process
GO:0070884	regulation of calcineurin-NFAT signaling cascade	2	2/304	18/18679	0.0340229	0.0340229	0.30234	CIB1/SLC9A1	Biological Process
GO:0071467	cellular response to pH	2	2/304	18/18679	0.0340229	0.0340229	0.30234	KCNK4/SLC9A1	Biological Process
GO:1901798	positive regulation of signal transduction by p53 class mediator	2	2/304	18/18679	0.0340229	0.0340229	0.30234	ZNF385A/HIC1	Biological Process
GO:1902667	regulation of axon guidance	2	2/304	18/18679	0.0340229	0.0340229	0.30234	TBR1/PLXNA3	Biological Process
GO:1903859	regulation of dendrite extension	2	2/304	18/18679	0.0340229	0.0340229	0.30234	CPNE9/CPNE5	Biological Process
GO:1903861	positive regulation of dendrite extension	2	2/304	18/18679	0.0340229	0.0340229	0.30234	CPNE9/CPNE5	Biological Process
GO:0010557	positive regulation of macromolecule biosynthetic process	36	36/304	1620/18679	0.0345113	0.0345113	0.303713	TADA3/CIB1/TBR1/RAI1/RHEBL1/DLX2/EN1/KDM6B/SSBP3/NKX2-8/GRIN1/HOXB4/HOXC13/HRAS/ILK/INS/RHOG/LMO2/RPS27L/PITX3/POU3F3/RGMA/RARA/RXRG/PPP1R3G/SIX3/SLC9A1/SLC11A1/TBX6/TRAF2/TNIP2/NANOG/FZD8/SETD3/CREB3L1/NOG	Biological Process
GO:0007254	JNK cascade	7	7/304	188/18679	0.0345459	0.0345459	0.303713	MAPK8IP3/HRAS/MINK1/PAK1/CARD9/TRAF2/FZD8	Biological Process
GO:0043523	regulation of neuron apoptotic process	7	7/304	188/18679	0.0345459	0.0345459	0.303713	DLX1/NSMF/GRIN1/HRAS/ILK/RAPSN/STXBP1	Biological Process
GO:0050688	regulation of defense response to virus	7	7/304	188/18679	0.0345459	0.0345459	0.303713	AP2M1/C1orf210/AP2A2/ATP6V1H/PACS1/CD247/PHYHIP	Biological Process
GO:0016049	cell growth	13	13/304	454/18679	0.0355621	0.0355621	0.311816	CIB1/CRABP2/CPNE9/FLRT1/IL6R/ILK/INS/PLXNA3/CPNE5/TSPYL2/SLC9A1/ADAM15/CLSTN3	Biological Process
GO:0010648	negative regulation of cell communication	27	27/304	1150/18679	0.0357443	0.0357443	0.312582	CIB1/AP2M1/CSK/ADRBK1/AP2A2/DACT2/DLX1/DLX2/DUSP2/FAM89B/ZNF385A/PYDC1/NPHP4/GPC1/HIC1/INS/ACHE/NRARP/NBL1/NDRG2/RFNG/SIX3/STXBP1/CALCA/CREB3L1/NOG/GPR37L1	Biological Process
GO:1902531	regulation of intracellular signal transduction	35	35/304	1572/18679	0.0359981	0.0359981	0.313968	CIB1/CHN1/CSK/CTF1/DUSP2/FGD2/TMED4/MAPK8IP3/DNMBP/NGEF/ZNF385A/GRIN1/HIC1/HRAS/HTR6/IL6R/ILK/INS/RHOB/RHOG/ARHGAP1/MINK1/PAK1/LURAP1/PSD/NDRG2/PLEKHG5/CARD9/SLC9A1/TRAF2/TNIP2/FZD8/FGD3/CREB3L1/GPR37L1	Biological Process
GO:0050790	regulation of catalytic activity	48	48/304	2278/18679	0.0361333	0.0361333	0.314316	CIB1/CHN1/RHPN1/DNAJC19/CSK/ADRBK1/DUSP2/FGD2/DENND3/MAPK8IP3/DNMBP/NGEF/PYDC1/DOK7/CRB2/GIT1/GRIN1/HPCA/HRAS/IL6R/ILK/INS/RHOG/ARHGAP1/LCP2/MEFV/MINK1/PAK1/PAM16/RPS27L/ATP6V1H/PSD/PLEKHG5/PTPRN2/TSPYL2/SMAP2/PPP1R3G/SLC11A1/TRAF2/CALCA/NHEJ1/RIN3/FZD8/SESN2/CDK5R2/FGD3/BRSK2/USP6NL	Biological Process
GO:0070848	response to growth factor	22	22/304	896/18679	0.0365283	0.0365283	0.315901	CIB1/AP2M1/ADRBK1/AP2A2/FGD2/FAM89B/FLRT1/NGEF/GPC1/CRB2/GRIN1/HRAS/ILK/NBL1/FGFRL1/RGMA/PLEKHG5/CALCA/LINGO1/FGD3/NOG/NCOR2	Biological Process
GO:0021795	cerebral cortex cell migration	3	3/304	45/18679	0.036658	0.036658	0.315901	HTR6/POU3F3/CDK5R2	Biological Process
GO:0051962	positive regulation of nervous system development	12	12/304	410/18679	0.0368792	0.0368792	0.315901	FOXO6/CRABP2/CPNE9/OTP/FLRT1/NSMF/HOXD3/ILK/NBL1/CPNE5/GPR37L1/CLSTN3	Biological Process
GO:0016079	synaptic vesicle exocytosis	4	4/304	77/18679	0.0368904	0.0368904	0.315901	CPLX1/STX1A/STXBP1/DOC2A	Biological Process
GO:0030510	regulation of BMP signaling pathway	4	4/304	77/18679	0.0368904	0.0368904	0.315901	CRB2/ILK/NBL1/NOG	Biological Process
GO:0034446	substrate adhesion-dependent cell spreading	4	4/304	77/18679	0.0368904	0.0368904	0.315901	CIB1/DMTN/ILK/MFI2	Biological Process
GO:0031328	positive regulation of cellular biosynthetic process	38	38/304	1737/18679	0.0371455	0.0371455	0.316434	TADA3/CIB1/TBR1/RAI1/RHEBL1/DLX2/EN1/KDM6B/SSBP3/NKX2-8/GRIN1/HPCA/HOXB4/HOXC13/HRAS/ILK/INS/RHOG/LMO2/RPS27L/PITX3/POU3F3/RGMA/RARA/RXRG/PPP1R3G/SIX3/SLC9A1/SLC11A1/TBX6/TRAF2/TNIP2/CALCA/NANOG/FZD8/SETD3/CREB3L1/NOG	Biological Process
GO:0002029	desensitization of G-protein coupled receptor protein signaling pathway	2	2/304	19/18679	0.0376245	0.0376245	0.316434	ADRBK1/CALCA	Biological Process
GO:0022401	negative adaptation of signaling pathway	2	2/304	19/18679	0.0376245	0.0376245	0.316434	ADRBK1/CALCA	Biological Process
GO:0036344	platelet morphogenesis	2	2/304	19/18679	0.0376245	0.0376245	0.316434	CIB1/ZNF385A	Biological Process
GO:0045947	negative regulation of translational initiation	2	2/304	19/18679	0.0376245	0.0376245	0.316434	RARA/RBM4	Biological Process
GO:2000311	regulation of alpha-amino-3-hydroxy-5-methyl-4-isoxazole propionate selective glutamate receptor activity	2	2/304	19/18679	0.0376245	0.0376245	0.316434	ARC/MINK1	Biological Process
GO:2000463	positive regulation of excitatory postsynaptic potential	2	2/304	19/18679	0.0376245	0.0376245	0.316434	GRIN1/STX1A	Biological Process
GO:0007492	endoderm development	4	4/304	78/18679	0.0384051	0.0384051	0.321051	DUSP2/ARC/NANOG/NOG	Biological Process
GO:2000113	negative regulation of cellular macromolecule biosynthetic process	30	30/304	1315/18679	0.0384361	0.0384361	0.321051	CDAN1/DLX1/DLX2/EN1/PYDC1/H2AFX/HIC1/HOXB4/ID3/ASCL2/NRARP/POU3F3/HHATL/RARA/RBM4/SALL2/TSPYL2/SIX3/SOX3/TBX6/CALCA/ZBTB3/TSC22D4/FZD8/ZNF282/PARP10/EED/TAF1C/NOG/NCOR2	Biological Process
GO:1902580	single-organism cellular localization	28	28/304	1211/18679	0.0387338	0.0387338	0.321051	HUWE1/CIB1/CPLX1/TSGA13/AP2M1/UBE2J2/DNAJC19/CSK/DMTN/FAM89B/RTP5/HPCA/RHOG/ATP2A1/PAK1/PAM16/NAGPA/PACS1/RANBP17/SIX3/SLC9A1/SLC11A1/STX1A/STXBP1/CACNB1/DOC2A/PARP10/GOSR2	Biological Process
GO:0035176	social behavior	3	3/304	46/18679	0.0387578	0.0387578	0.321051	MSS51/GRIN1/HRAS	Biological Process
GO:0051703	intraspecies interaction between organisms	3	3/304	46/18679	0.0387578	0.0387578	0.321051	MSS51/GRIN1/HRAS	Biological Process
GO:0060324	face development	3	3/304	46/18679	0.0387578	0.0387578	0.321051	RARA/SOX3/NOG	Biological Process
GO:0001505	regulation of neurotransmitter levels	7	7/304	193/18679	0.0389396	0.0389396	0.321748	CPLX1/ACHE/PAK1/SLC1A7/STX1A/STXBP1/DOC2A	Biological Process
GO:0034654	nucleobase-containing compound biosynthetic process	81	81/304	4158/18679	0.039298	0.039298	0.323364	FOXO6/TADA3/CIB1/LBX1/TBR1/RAI1/RHEBL1/CRABP2/ZNF785/ZNF362/DLX1/DLX2/FAAP20/EN1/FHIT/PUF60/TRAK1/KDM6B/OTP/SSBP3/ZNF385A/PYDC1/NKX2-8/ZNF777/GRIN1/GUK1/H2AFX/HIC1/HPCA/HOXB4/HOXC13/HOXD3/HRAS/ID3/ILK/INS/RHOG/LMO2/MAZ/ASCL2/RNASEK/ETV3L/NRARP/ZBTB7B/PITX3/ATP6V0A1/PMS2P3/POU3F3/ZKSCAN7/PRMT8/RGMA/REXO4/RARA/RXRG/SALL2/SARS/TSPYL2/SHOX/SIX3/SLC9A1/SLC11A1/SOX3/TBX6/TRAF2/ZNF7/TNIP2/CALCA/ZBTB3/NA…	Biological Process
GO:0048588	developmental cell growth	6	6/304	153/18679	0.0393312	0.0393312	0.323364	CRABP2/CPNE9/FLRT1/ILK/PLXNA3/CPNE5	Biological Process
GO:1901214	regulation of neuron death	8	8/304	236/18679	0.0398274	0.0398274	0.326053	DLX1/NSMF/GRIN1/HRAS/ILK/RAPSN/STXBP1/TRAF2	Biological Process
GO:0007160	cell-matrix adhesion	7	7/304	194/18679	0.0398602	0.0398602	0.326053	CIB1/DMTN/HOXD3/ILK/MINK1/SLC9A1/ADAM15	Biological Process
GO:0043506	regulation of JUN kinase activity	4	4/304	79/18679	0.0399551	0.0399551	0.326053	MAPK8IP3/PAK1/TRAF2/FZD8	Biological Process
GO:0001817	regulation of cytokine production	15	15/304	559/18679	0.0408691	0.0408691	0.332264	AGPAT2/CSK/PYDC1/IL6R/INS/MEFV/PAEP/LURAP1/NDRG2/RARA/CARD9/SLC11A1/CHID1/TRAF2/CALCA	Biological Process
GO:0048521	negative regulation of behavior	3	3/304	47/18679	0.0409177	0.0409177	0.332264	INS/NBL1/PLXNA3	Biological Process
GO:0018130	heterocycle biosynthetic process	82	82/304	4225/18679	0.041141	0.041141	0.332616	FOXO6/TADA3/CIB1/LBX1/TBR1/RAI1/RHEBL1/CRABP2/ZNF785/ZNF362/DLX1/DLX2/FAAP20/EN1/FHIT/PUF60/TRAK1/KDM6B/OTP/FPGS/SSBP3/ZNF385A/PYDC1/NKX2-8/ZNF777/GRIN1/GUK1/H2AFX/HIC1/HPCA/HOXB4/HOXC13/HOXD3/HRAS/ID3/ILK/INS/RHOG/LMO2/MAZ/ASCL2/RNASEK/ETV3L/NRARP/ZBTB7B/PITX3/ATP6V0A1/PMS2P3/POU3F3/ZKSCAN7/PRMT8/RGMA/REXO4/RARA/RXRG/SALL2/SARS/TSPYL2/SHOX/SIX3/SLC9A1/SLC11A1/SOX3/TBX6/TRAF2/ZNF7/TNIP2/CALCA/ZBT…	Biological Process
GO:0002089	lens morphogenesis in camera-type eye	2	2/304	20/18679	0.0413646	0.0413646	0.332616	PITX3/SIX3	Biological Process
GO:0050951	sensory perception of temperature stimulus	2	2/304	20/18679	0.0413646	0.0413646	0.332616	KCNK4/CALCA	Biological Process
GO:2000178	negative regulation of neural precursor cell proliferation	2	2/304	20/18679	0.0413646	0.0413646	0.332616	ILK/LIMS2	Biological Process
GO:0007269	neurotransmitter secretion	6	6/304	155/18679	0.0414694	0.0414694	0.332647	CPLX1/PAK1/SLC1A7/STX1A/STXBP1/DOC2A	Biological Process
GO:0001816	cytokine production	16	16/304	610/18679	0.0421425	0.0421425	0.336586	AGPAT2/CSK/PYDC1/IL6R/INS/LCP2/MEFV/PAEP/LURAP1/NDRG2/RARA/CARD9/SLC11A1/CHID1/TRAF2/CALCA	Biological Process
GO:0019438	aromatic compound biosynthetic process	82	82/304	4230/18679	0.0421646	0.0421646	0.336586	FOXO6/TADA3/CIB1/LBX1/TBR1/RAI1/RHEBL1/CRABP2/ZNF785/ZNF362/DLX1/DLX2/FAAP20/EN1/FHIT/PUF60/TRAK1/KDM6B/OTP/FPGS/SSBP3/ZNF385A/PYDC1/NKX2-8/ZNF777/GRIN1/GUK1/H2AFX/HIC1/HPCA/HOXB4/HOXC13/HOXD3/HRAS/ID3/ILK/INS/RHOG/LMO2/MAZ/ASCL2/RNASEK/ETV3L/NRARP/ZBTB7B/PITX3/ATP6V0A1/PMS2P3/POU3F3/ZKSCAN7/PRMT8/RGMA/REXO4/RARA/RXRG/SALL2/SARS/TSPYL2/SHOX/SIX3/SLC9A1/SLC11A1/SOX3/TBX6/TRAF2/ZNF7/TNIP2/CALCA/ZBT…	Biological Process
GO:1902533	positive regulation of intracellular signal transduction	23	23/304	962/18679	0.0424685	0.0424685	0.33711	CIB1/CSK/CTF1/TMED4/MAPK8IP3/ZNF385A/GRIN1/HIC1/HRAS/HTR6/IL6R/ILK/INS/MINK1/PAK1/LURAP1/PLEKHG5/CARD9/SLC9A1/TRAF2/TNIP2/FZD8/GPR37L1	Biological Process
GO:1990138	neuron projection extension	5	5/304	117/18679	0.0424894	0.0424894	0.33711	CPNE9/FLRT1/ILK/PLXNA3/CPNE5	Biological Process
GO:0043393	regulation of protein binding	6	6/304	156/18679	0.0425655	0.0425655	0.33711	PACS1/PRMT8/RFNG/TRAF2/ADAM15/NOG	Biological Process
GO:0080090	regulation of primary metabolic process	107	107/304	5695/18679	0.0426393	0.0426393	0.33711	FOXO6/PANO1/TADA3/CIB1/LBX1/TBR1/RAI1/OSBPL7/RHEBL1/CRABP2/CSK/CDAN1/ZNF785/RBFOX3/CTF1/ZNF362/DLX1/DLX2/DUSP2/EN1/DMTN/FHIT/PUF60/TRAK1/KDM6B/MAPK8IP3/OTP/SSBP3/ZNF385A/NSMF/PYDC1/NKX2-8/ZNF777/DOK7/CRB2/GRIN1/H2AFX/HIC1/HPCA/HOXB4/HOXC13/HOXD3/HRAS/ID3/IL6R/ILK/INS/RHOG/LCP2/LMO2/MAZ/MEFV/MFI2/ASCL2/ETV3L/NRARP/NBL1/MINK1/PAK1/ZBTB7B/RPS27L/PITX3/PMS2P3/POU3F3/SLF2/ZKSCAN7/PRMT8/RGMA/REXO4/NDRG…	Biological Process
GO:0006928	movement of cell or subcellular component	40	40/304	1866/18679	0.0430942	0.0430942	0.339418	CIB1/TBR1/CHN1/AP2M1/CSK/AP2A2/DMTN/EPHB6/MAPK8IP3/ARC/NGEF/NSMF/NPHP4/GPC1/GIT1/GRIN1/HRAS/HTR6/IL6R/ILK/INS/RHOB/RHOG/LCP1/NBL1/MINK1/PAK1/LURAP1/POU3F3/PLXNA3/RGMA/PLEKHG5/SIX3/SLC9A1/FMNL1/CACNB1/CALCA/ADAM15/CDK5R2/NOG	Biological Process
GO:0045600	positive regulation of fat cell differentiation	3	3/304	48/18679	0.0431371	0.0431371	0.339418	FNDC5/ZNF385A/INS	Biological Process
GO:1901215	negative regulation of neuron death	6	6/304	157/18679	0.0436796	0.0436796	0.342869	DLX1/GRIN1/HRAS/ILK/STXBP1/TRAF2	Biological Process
GO:0009887	organ morphogenesis	22	22/304	914/18679	0.0438241	0.0438241	0.343186	LBX1/TBR1/DLX1/DLX2/MAPK8IP3/CRB2/HOXB4/HOXC13/HOXD3/HRAS/ID3/ILK/PITX3/FGFRL1/LIMS2/RARA/RFNG/SIX3/SOX3/ADAM15/PLOD3/NOG	Biological Process
GO:0051222	positive regulation of protein transport	12	12/304	422/18679	0.0442655	0.0442655	0.345821	HUWE1/CIB1/TSGA13/UBE2J2/PYDC1/HPCA/INS/ACHE/PAEP/BLK/SLC9A1/OR51E2	Biological Process
GO:1902578	single-organism localization	78	78/304	4010/18679	0.044523	0.044523	0.34701	HUWE1/CDH17/CIB1/CPLX1/OSBPL7/TSGA13/AP2M1/UBE2J2/CLCN7/DNAJC19/CSK/VPS37D/ADRBK1/DMTN/DENND3/TRAK1/ARC/SMG6/ESYT1/FAM89B/ATP6V0D2/PYDC1/RTP5/GRIN1/GUK1/HPCA/INS/RHOB/GLTPD2/RHOG/LCP2/MFI2/ACHE/ATP2A1/PAEP/MINK1/PAK1/KCNK4/PAM16/NAGPA/ATP6V1H/ATP6V0A1/ASIC4/PACS1/RAB5C/RARA/BLK/RANBP17/SIX3/SLC26A6/SLC1A7/SLC2A4/SLC9A1/SLC9A3/SLC11A1/SLC15A1/STX1A/STXBP1/TRAF2/CACNB1/CALCA/SLC25A22/CPTP/OR51E2/SE…	Biological Process
GO:0061053	somite development	4	4/304	82/18679	0.044816	0.044816	0.347023	CRB2/NRARP/TBX6/NOG	Biological Process
GO:0048523	negative regulation of cellular process	79	79/304	4070/18679	0.045028	0.045028	0.347023	PANO1/MAEA/CIB1/LBX1/AP2M1/CSK/CDAN1/BNIPL/ADRBK1/AP2A2/DACT2/DLX1/DLX2/DUSP2/EN1/DMTN/FHIT/FAM89B/LDOC1/NGEF/ZNF385A/PYDC1/NPHP4/NKX2-8/LSM1/GPC1/CRB2/GRIN1/H2AFX/HIC1/HPCA/HOXB4/HRAS/ID3/ILK/INS/RHOB/MFI2/ACHE/ASCL2/NRARP/NBL1/PAK1/RPS27L/FGFRL1/POU3F3/PLXNA3/LIMS2/NDRG2/HHATL/RARA/RBM4/RFNG/SALL2/TSPYL2/SIX3/SLC9A1/SOX3/STXBP1/TBX6/TRAF2/TNIP2/CALCA/ZBTB3/NANOG/TSC22D4/FZD8/ZNF282/PARP10/LINGO…	Biological Process
GO:0071902	positive regulation of protein serine/threonine kinase activity	9	9/304	286/18679	0.0451151	0.0451151	0.347023	CIB1/CSK/MAPK8IP3/HRAS/ILK/PAK1/TRAF2/FZD8/CDK5R2	Biological Process
GO:0023058	adaptation of signaling pathway	2	2/304	21/18679	0.0452379	0.0452379	0.347023	ADRBK1/CALCA	Biological Process
GO:0097484	dendrite extension	2	2/304	21/18679	0.0452379	0.0452379	0.347023	CPNE9/CPNE5	Biological Process
GO:1900027	regulation of ruffle assembly	2	2/304	21/18679	0.0452379	0.0452379	0.347023	HRAS/RHOG	Biological Process
GO:0010812	negative regulation of cell-substrate adhesion	3	3/304	49/18679	0.0454156	0.0454156	0.347023	DMTN/MFI2/ADAM15	Biological Process
GO:0090003	regulation of establishment of protein localization to plasma membrane	3	3/304	49/18679	0.0454156	0.0454156	0.347023	CIB1/CSK/RHOG	Biological Process
GO:0044765	single-organism transport	75	75/304	3842/18679	0.0456012	0.0456012	0.347023	HUWE1/CDH17/CIB1/CPLX1/OSBPL7/TSGA13/UBE2J2/CLCN7/DNAJC19/CSK/VPS37D/ADRBK1/DMTN/DENND3/TRAK1/ARC/SMG6/ESYT1/FAM89B/ATP6V0D2/PYDC1/RTP5/GRIN1/GUK1/HPCA/INS/RHOB/GLTPD2/LCP2/MFI2/ACHE/ATP2A1/PAEP/MINK1/PAK1/KCNK4/PAM16/NAGPA/ATP6V1H/ATP6V0A1/ASIC4/PACS1/RAB5C/RARA/BLK/RANBP17/SIX3/SLC26A6/SLC1A7/SLC2A4/SLC9A1/SLC9A3/SLC11A1/SLC15A1/STX1A/STXBP1/TRAF2/CACNB1/CALCA/SLC25A22/CPTP/OR51E2/SESN2/HIATL2/…	Biological Process
GO:0042981	regulation of apoptotic process	31	31/304	1389/18679	0.0456708	0.0456708	0.347023	PANO1/MAEA/CIB1/DLX1/FGD2/NGEF/ZNF385A/NSMF/GRIN1/HRAS/ID3/ILK/INS/RHOB/MINK1/PAK1/RPS27L/UTP11L/POU3F3/LIMS2/PLEKHG5/RAPSN/RARA/CARD9/SLC9A1/STXBP1/TRAF2/TNIP2/FGD3/CREB3L1/NOG	Biological Process
GO:0060560	developmental growth involved in morphogenesis	7	7/304	200/18679	0.0456825	0.0456825	0.347023	CRABP2/CPNE9/FLRT1/ILK/PLXNA3/CPNE5/RARA	Biological Process
GO:0061061	muscle structure development	15	15/304	568/18679	0.0458361	0.0458361	0.347389	LBX1/CTF1/KDM6B/GPC1/ID3/ILK/LRRC10/ACHE/FGFRL1/RARA/RBM4/SLC9A1/SETD3/NOG/WDR1	Biological Process
GO:0006275	regulation of DNA replication	5	5/304	120/18679	0.0465075	0.0465075	0.35167	CDAN1/HRAS/ID3/INS/TSPYL2	Biological Process
GO:0009891	positive regulation of biosynthetic process	38	38/304	1770/18679	0.0471311	0.0471311	0.355569	TADA3/CIB1/TBR1/RAI1/RHEBL1/DLX2/EN1/KDM6B/SSBP3/NKX2-8/GRIN1/HPCA/HOXB4/HOXC13/HRAS/ILK/INS/RHOG/LMO2/RPS27L/PITX3/POU3F3/RGMA/RARA/RXRG/PPP1R3G/SIX3/SLC9A1/SLC11A1/TBX6/TRAF2/TNIP2/CALCA/NANOG/FZD8/SETD3/CREB3L1/NOG	Biological Process
GO:0097285	cell-type specific apoptotic process	12	12/304	427/18679	0.0476268	0.0476268	0.358489	MAEA/DLX1/NSMF/GRIN1/HRAS/ILK/RHOB/RAPSN/SIX3/STXBP1/TRAF2/TNIP2	Biological Process
GO:0009620	response to fungus	3	3/304	50/18679	0.0477527	0.0477527	0.358617	COTL1/CARD9/CALCA	Biological Process
GO:0031323	regulation of cellular metabolic process	108	108/304	5781/18679	0.04792	0.04792	0.359056	FOXO6/PANO1/TADA3/CIB1/LBX1/TBR1/RAI1/OSBPL7/RHEBL1/CRABP2/CSK/CDAN1/ZNF785/RBFOX3/CTF1/ZNF362/DLX1/DLX2/DUSP2/EN1/DMTN/FHIT/PUF60/TRAK1/KDM6B/MAPK8IP3/SMG6/OTP/SSBP3/ZNF385A/NSMF/PYDC1/NKX2-8/ZNF777/DOK7/CRB2/GRIN1/H2AFX/HIC1/HPCA/HOXB4/HOXC13/HOXD3/HRAS/ID3/IL6R/ILK/INS/RHOG/LCP2/LMO2/MAZ/MEFV/MFI2/ACHE/ASCL2/ETV3L/NRARP/NBL1/MINK1/PAK1/ZBTB7B/RPS27L/PITX3/PMS2P3/POU3F3/SLF2/ZKSCAN7/PRMT8/RGMA/…	Biological Process
GO:0001819	positive regulation of cytokine production	11	11/304	381/18679	0.0482102	0.0482102	0.360411	AGPAT2/PYDC1/IL6R/INS/PAEP/LURAP1/RARA/CARD9/SLC11A1/TRAF2/CALCA	Biological Process
GO:0009306	protein secretion	13	13/304	476/18679	0.0486408	0.0486408	0.361544	CPLX1/DMTN/PYDC1/INS/LCP2/ACHE/PAEP/BLK/STX1A/STXBP1/TRAF2/OR51E2/BRSK2	Biological Process
GO:0051047	positive regulation of secretion	10	10/304	336/18679	0.0490821	0.0490821	0.361544	ADRBK1/PYDC1/INS/ACHE/PAEP/BLK/STX1A/STXBP1/OR51E2/CDK5R2	Biological Process
GO:0021602	cranial nerve morphogenesis	2	2/304	22/18679	0.0492391	0.0492391	0.361544	HOXD3/PLXNA3	Biological Process
GO:0021895	cerebral cortex neuron differentiation	2	2/304	22/18679	0.0492391	0.0492391	0.361544	DLX1/DLX2	Biological Process
GO:0022011	myelination in peripheral nervous system	2	2/304	22/18679	0.0492391	0.0492391	0.361544	ILK/FA2H	Biological Process
GO:0032292	peripheral nervous system axon ensheathment	2	2/304	22/18679	0.0492391	0.0492391	0.361544	ILK/FA2H	Biological Process
GO:1903077	negative regulation of protein localization to plasma membrane	2	2/304	22/18679	0.0492391	0.0492391	0.361544	AP2M1/CSK	Biological Process
GO:1904376	negative regulation of protein localization to cell periphery	2	2/304	22/18679	0.0492391	0.0492391	0.361544	AP2M1/CSK	Biological Process
GO:0043067	regulation of programmed cell death	31	31/304	1399/18679	0.049404	0.049404	0.361949	PANO1/MAEA/CIB1/DLX1/FGD2/NGEF/ZNF385A/NSMF/GRIN1/HRAS/ID3/ILK/INS/RHOB/MINK1/PAK1/RPS27L/UTP11L/POU3F3/LIMS2/PLEKHG5/RAPSN/RARA/CARD9/SLC9A1/STXBP1/TRAF2/TNIP2/FGD3/CREB3L1/NOG	Biological Process
GO:0021915	neural tube development	6	6/304	162/18679	0.0495235	0.0495235	0.36202	EN1/SSBP3/RARA/SALL2/PLOD3/NOG	Biological Process
GO:0051641	cellular localization	58	58/304	2890/18679	0.0499864	0.0499864	0.364399	HUWE1/CIB1/SLU7/CPLX1/RABL2A/TSGA13/AP2M1/UBE2J2/DNAJC19/CSK/VPS37D/ADRBK1/AP2A2/DMTN/DENND3/TRAK1/SMG6/FAM89B/ZNF385A/PYDC1/RTP5/HPCA/INS/RHOB/RHOG/LCP1/LCP2/ACHE/ATP2A1/PAEP/PAK1/PAM16/NAGPA/PACS1/SLF2/RAB5C/RBM4/BLK/RANBP17/SIX3/SLC1A7/SLC9A1/SLC11A1/STX1A/STXBP1/TRAF2/CACNB1/CALCA/OR51E2/DOC2A/PARP10/CDK5R2/BRSK2/CREB3L1/TMSB10/GOSR2/USP6NL/WDR1	Biological Process
GO:0048384	retinoic acid receptor signaling pathway	3	3/304	51/18679	0.0501478	0.0501478	0.364399	CRABP2/RARA/RXRG	Biological Process
GO:0046942	carboxylic acid transport	9	9/304	292/18679	0.0502309	0.0502309	0.364399	CPLX1/PAK1/SLC26A6/SLC1A7/SLC11A1/STX1A/STXBP1/SLC25A22/SLC22A13	Biological Process
GO:0043549	regulation of kinase activity	21	21/304	877/18679	0.0503828	0.0503828	0.364399	CIB1/CSK/DUSP2/MAPK8IP3/PYDC1/DOK7/GRIN1/HRAS/IL6R/ILK/INS/LCP2/MINK1/PAK1/TSPYL2/SLC11A1/TRAF2/CALCA/FZD8/SESN2/CDK5R2	Biological Process
GO:0048585	negative regulation of response to stimulus	29	29/304	1295/18679	0.0504016	0.0504016	0.364399	CIB1/AP2M1/CSK/ADRBK1/AP2A2/DACT2/DLX1/DLX2/DUSP2/FAM89B/ZNF385A/PYDC1/NPHP4/GPC1/GRIN1/HIC1/INS/MEFV/NRARP/NBL1/PLXNA3/NDRG2/RFNG/SIX3/CHID1/CALCA/CREB3L1/NOG/GPR37L1	Biological Process
GO:0051403	stress-activated MAPK cascade	8	8/304	248/18679	0.0506377	0.0506377	0.365305	MAPK8IP3/HRAS/MINK1/PAK1/RBM4/CARD9/TRAF2/FZD8	Biological Process
GO:1903533	regulation of protein targeting	9	9/304	293/18679	0.0511192	0.0511192	0.367973	HUWE1/CIB1/TSGA13/UBE2J2/DMTN/FAM89B/HPCA/SLC9A1/PARP10	Biological Process
GO:0030168	platelet activation	8	8/304	249/18679	0.0516163	0.0516163	0.370742	CSK/DMTN/ILK/RHOB/RHOG/LCP2/STXBP1/WDR1	Biological Process
GO:0007219	Notch signaling pathway	7	7/304	206/18679	0.0520248	0.0520248	0.37258	DTX2/DLX1/DLX2/HOXD3/NRARP/RFNG/NCOR2	Biological Process
GO:0031325	positive regulation of cellular metabolic process	57	57/304	2841/18679	0.0520981	0.0520981	0.37258	TADA3/CIB1/TBR1/RAI1/OSBPL7/RHEBL1/CSK/CTF1/DLX2/EN1/KDM6B/MAPK8IP3/SSBP3/NSMF/NKX2-8/DOK7/GRIN1/H2AFX/HPCA/HOXB4/HOXC13/HRAS/IL6R/ILK/INS/RHOG/LCP2/LMO2/MEFV/MFI2/MINK1/PAK1/RPS27L/PITX3/POU3F3/SLF2/RGMA/RARA/RXRG/CARD9/PPP1R3G/SIX3/SLC9A1/SLC11A1/TBX6/TRAF2/TNIP2/CALCA/NANOG/USP5/FZD8/SETD3/EED/CDK5R2/CREB3L1/NOG/GPR37L1	Biological Process
GO:0032652	regulation of interleukin-1 production	3	3/304	52/18679	0.0526003	0.0526003	0.373739	PYDC1/MEFV/CALCA	Biological Process
GO:0061515	myeloid cell development	3	3/304	52/18679	0.0526003	0.0526003	0.373739	MAEA/DMTN/ZNF385A	Biological Process
GO:0070527	platelet aggregation	3	3/304	52/18679	0.0526003	0.0526003	0.373739	DMTN/ILK/STXBP1	Biological Process
GO:0015849	organic acid transport	9	9/304	295/18679	0.0529266	0.0529266	0.375115	CPLX1/PAK1/SLC26A6/SLC1A7/SLC11A1/STX1A/STXBP1/SLC25A22/SLC22A13	Biological Process
GO:0015813	L-glutamate transport	2	2/304	23/18679	0.0533629	0.0533629	0.375115	SLC1A7/SLC25A22	Biological Process
GO:0021544	subpallium development	2	2/304	23/18679	0.0533629	0.0533629	0.375115	DLX1/DLX2	Biological Process
GO:0021854	hypothalamus development	2	2/304	23/18679	0.0533629	0.0533629	0.375115	OTP/SOX3	Biological Process
GO:0090314	positive regulation of protein targeting to membrane	2	2/304	23/18679	0.0533629	0.0533629	0.375115	CIB1/HPCA	Biological Process
GO:0007229	integrin-mediated signaling pathway	4	4/304	87/18679	0.0536196	0.0536196	0.376117	DMTN/ILK/LIMS2/ADAM15	Biological Process
GO:0046847	filopodium assembly	3	3/304	53/18679	0.0551098	0.0551098	0.38575	DMTN/FGD2/FGD3	Biological Process
GO:0050808	synapse organization	7	7/304	209/18679	0.0553938	0.0553938	0.386916	FLRT1/GRIN1/ACHE/PAK1/PCDHB11/CACNB1/CLSTN3	Biological Process
GO:0042886	amide transport	10	10/304	344/18679	0.0557945	0.0557945	0.388891	CDH17/CPLX1/INS/BLK/SLC26A6/SLC15A1/STX1A/STXBP1/CPTP/BRSK2	Biological Process
GO:0008285	negative regulation of cell proliferation	16	16/304	635/18679	0.0565666	0.0565666	0.39295	CIB1/LBX1/CSK/BNIPL/LDOC1/NKX2-8/HRAS/ILK/ASCL2/PAK1/FGFRL1/LIMS2/NDRG2/PARP10/NOG/PTGES	Biological Process
GO:0007416	synapse assembly	5	5/304	127/18679	0.0567343	0.0567343	0.39295	FLRT1/GRIN1/ACHE/PCDHB11/CLSTN3	Biological Process
GO:0051262	protein tetramerization	5	5/304	127/18679	0.0567343	0.0567343	0.39295	DHRS4/GRIN1/ACADS/ACHE/RXRG	Biological Process
GO:0007265	Ras protein signal transduction	14	14/304	537/18679	0.057201	0.057201	0.395351	RABL2A/FGD2/DNMBP/NGEF/GRIN1/HRAS/RHOB/RHOG/ARHGAP1/PAK1/PSD/PLEKHG5/RAB5C/FGD3	Biological Process
GO:1990090	cellular response to nerve growth factor stimulus	2	2/304	24/18679	0.0576044	0.0576044	0.396402	CIB1/CALCA	Biological Process
GO:0043406	positive regulation of MAP kinase activity	7	7/304	211/18679	0.0577137	0.0577137	0.396402	CSK/MAPK8IP3/HRAS/ILK/PAK1/TRAF2/FZD8	Biological Process
GO:0051402	neuron apoptotic process	7	7/304	211/18679	0.0577137	0.0577137	0.396402	DLX1/NSMF/GRIN1/HRAS/ILK/RAPSN/STXBP1	Biological Process
GO:0010720	positive regulation of cell development	12	12/304	441/18679	0.057962	0.057962	0.39728	FOXO6/CIB1/CRABP2/CPNE9/DMTN/OTP/NSMF/CRB2/HOXD3/ILK/NBL1/CPNE5	Biological Process
GO:1903507	negative regulation of nucleic acid-templated transcription	27	27/304	1208/18679	0.0588345	0.0588345	0.402424	DLX1/DLX2/EN1/PYDC1/H2AFX/HIC1/HOXB4/ID3/ASCL2/NRARP/POU3F3/RARA/SALL2/SIX3/SOX3/TBX6/CALCA/ZBTB3/NANOG/TSC22D4/FZD8/ZNF282/PARP10/EED/TAF1C/NOG/NCOR2	Biological Process
GO:0048706	embryonic skeletal system development	5	5/304	129/18679	0.0598755	0.0598755	0.408696	DLX1/DLX2/HOXB4/HOXD3/NOG	Biological Process
GO:0001818	negative regulation of cytokine production	7	7/304	213/18679	0.0600929	0.0600929	0.409032	CSK/IL6R/MEFV/NDRG2/RARA/SLC11A1/CHID1	Biological Process
GO:0014823	response to activity	3	3/304	55/18679	0.0602969	0.0602969	0.409032	KDM6B/FNDC5/PERM1	Biological Process
GO:0060425	lung morphogenesis	3	3/304	55/18679	0.0602969	0.0602969	0.409032	MAPK8IP3/PLOD3/NOG	Biological Process
GO:0055007	cardiac muscle cell differentiation	4	4/304	91/18679	0.0612888	0.0612888	0.412662	KDM6B/LRRC10/RARA/SLC9A1	Biological Process
GO:0043524	negative regulation of neuron apoptotic process	5	5/304	130/18679	0.0614826	0.0614826	0.412662	DLX1/GRIN1/HRAS/ILK/STXBP1	Biological Process
GO:1903828	negative regulation of cellular protein localization	5	5/304	130/18679	0.0614826	0.0614826	0.412662	AP2M1/CSK/DMTN/FAM89B/PARP10	Biological Process
GO:0002369	T cell cytokine production	2	2/304	25/18679	0.0619586	0.0619586	0.412662	SLC11A1/TRAF2	Biological Process
GO:0015800	acidic amino acid transport	2	2/304	25/18679	0.0619586	0.0619586	0.412662	SLC1A7/SLC25A22	Biological Process
GO:0040036	regulation of fibroblast growth factor receptor signaling pathway	2	2/304	25/18679	0.0619586	0.0619586	0.412662	GPC1/NOG	Biological Process
GO:0045197	establishment or maintenance of epithelial cell apical/basal polarity	2	2/304	25/18679	0.0619586	0.0619586	0.412662	CRB2/ILK	Biological Process
GO:0048821	erythrocyte development	2	2/304	25/18679	0.0619586	0.0619586	0.412662	MAEA/DMTN	Biological Process
GO:1902803	regulation of synaptic vesicle transport	2	2/304	25/18679	0.0619586	0.0619586	0.412662	STX1A/STXBP1	Biological Process
GO:0010941	regulation of cell death	32	32/304	1484/18679	0.0623765	0.0623765	0.414608	PANO1/MAEA/CIB1/DLX1/FGD2/NGEF/ZNF385A/NSMF/GRIN1/HRAS/ID3/ILK/INS/RHOB/MINK1/PAK1/RPS27L/UTP11L/POU3F3/LIMS2/PLEKHG5/RAPSN/RARA/CARD9/SLC9A1/STXBP1/TRAF2/TNIP2/FGD3/CREB3L1/NOG/GPR37L1	Biological Process
GO:0001706	endoderm formation	3	3/304	56/18679	0.0629732	0.0629732	0.416058	DUSP2/NANOG/NOG	Biological Process
GO:0022029	telencephalon cell migration	3	3/304	56/18679	0.0629732	0.0629732	0.416058	HTR6/POU3F3/CDK5R2	Biological Process
GO:0043462	regulation of ATPase activity	3	3/304	56/18679	0.0629732	0.0629732	0.416058	DNAJC19/PAM16/BRSK2	Biological Process
GO:0030509	BMP signaling pathway	5	5/304	131/18679	0.063114	0.063114	0.416154	CRB2/ILK/NBL1/RGMA/NOG	Biological Process
GO:0007610	behavior	17	17/304	696/18679	0.0635266	0.0635266	0.418038	TBR1/MSS51/ARC/ZNF385A/NPHP4/GRIN1/HRAS/HTR1D/IL6R/INS/NBL1/PAK1/KCNK4/PITX3/PLXNA3/SIX3/CALCA	Biological Process
GO:0006139	nucleobase-containing compound metabolic process	102	102/304	5495/18679	0.0640939	0.0640939	0.420931	FOXO6/HUWE1/TADA3/CIB1/SLU7/LBX1/TBR1/RAI1/TOE1/NT5C3B/RHEBL1/ZSWIM7/CRABP2/CDAN1/ZNF785/RBFOX3/ZNF362/DLX1/DLX2/FAAP20/EN1/FHIT/PUF60/TRAK1/PDCD11/KDM6B/SMG6/OTP/FPGS/SMUG1/SSBP3/ZNF385A/PYDC1/NKX2-8/ZNF777/LSM1/GRIN1/GUK1/H2AFX/HIC1/HPCA/HOXB4/HOXC13/HOXD3/HRAS/ID3/ILK/INS/RHOG/LMO2/MAZ/ACHE/ASCL2/RNASEK/ETV3L/NRARP/ZBTB7B/RPS27L/UTP11L/DBR1/PITX3/ATP6V0A1/PMS2P3/POU3F3/CDKAL1/SLF2/ZKSCAN7/PRMT…	Biological Process
GO:0045934	negative regulation of nucleobase-containing compound metabolic process	30	30/304	1381/18679	0.0647186	0.0647186	0.424189	CDAN1/DLX1/DLX2/EN1/PYDC1/H2AFX/HIC1/HPCA/HOXB4/ID3/ASCL2/NRARP/POU3F3/RARA/SALL2/TSPYL2/SIX3/SOX3/TBX6/CALCA/ZBTB3/NANOG/TSC22D4/FZD8/ZNF282/PARP10/EED/TAF1C/NOG/NCOR2	Biological Process
GO:0060541	respiratory system development	7	7/304	217/18679	0.0650303	0.0650303	0.424561	CYP1A2/MAPK8IP3/NKX2-8/FGFRL1/RARA/PLOD3/NOG	Biological Process
GO:0002548	monocyte chemotaxis	3	3/304	57/18679	0.0657038	0.0657038	0.424561	IL6R/NBL1/CALCA	Biological Process
GO:0032623	interleukin-2 production	3	3/304	57/18679	0.0657038	0.0657038	0.424561	CARD9/SLC11A1/TRAF2	Biological Process
GO:1902882	regulation of response to oxidative stress	3	3/304	57/18679	0.0657038	0.0657038	0.424561	INS/SESN2/GPR37L1	Biological Process
GO:1902679	negative regulation of RNA biosynthetic process	27	27/304	1223/18679	0.0662442	0.0662442	0.424561	DLX1/DLX2/EN1/PYDC1/H2AFX/HIC1/HOXB4/ID3/ASCL2/NRARP/POU3F3/RARA/SALL2/SIX3/SOX3/TBX6/CALCA/ZBTB3/NANOG/TSC22D4/FZD8/ZNF282/PARP10/EED/TAF1C/NOG/NCOR2	Biological Process
GO:0010803	regulation of tumor necrosis factor-mediated signaling pathway	2	2/304	26/18679	0.0664208	0.0664208	0.424561	PYDC1/TRAF2	Biological Process
GO:0014044	Schwann cell development	2	2/304	26/18679	0.0664208	0.0664208	0.424561	ILK/FA2H	Biological Process
GO:0033173	calcineurin-NFAT signaling cascade	2	2/304	26/18679	0.0664208	0.0664208	0.424561	CIB1/SLC9A1	Biological Process
GO:0048169	regulation of long-term neuronal synaptic plasticity	2	2/304	26/18679	0.0664208	0.0664208	0.424561	GRIN1/HRAS	Biological Process
GO:0048710	regulation of astrocyte differentiation	2	2/304	26/18679	0.0664208	0.0664208	0.424561	NOG/GPR37L1	Biological Process
GO:0061037	negative regulation of cartilage development	2	2/304	26/18679	0.0664208	0.0664208	0.424561	RARA/NOG	Biological Process
GO:0098815	modulation of excitatory postsynaptic potential	2	2/304	26/18679	0.0664208	0.0664208	0.424561	GRIN1/STX1A	Biological Process
GO:0032387	negative regulation of intracellular transport	5	5/304	133/18679	0.0664495	0.0664495	0.424561	CSK/DMTN/FAM89B/CALCA/PARP10	Biological Process
GO:0045892	negative regulation of transcription, DNA-templated	26	26/304	1175/18679	0.0691075	0.0691075	0.438914	DLX1/DLX2/EN1/PYDC1/H2AFX/HIC1/HOXB4/ID3/ASCL2/NRARP/POU3F3/RARA/SALL2/SIX3/SOX3/TBX6/CALCA/ZBTB3/TSC22D4/FZD8/ZNF282/PARP10/EED/TAF1C/NOG/NCOR2	Biological Process
GO:0035295	tube development	15	15/304	603/18679	0.0691904	0.0691904	0.438914	LBX1/CYP1A2/DACT2/EN1/MAPK8IP3/SSBP3/NKX2-8/ILK/NRARP/PAK1/POU3F3/RARA/SALL2/PLOD3/NOG	Biological Process
GO:0016055	Wnt signaling pathway	11	11/304	406/18679	0.0691927	0.0691927	0.438914	FRAT1/DACT2/NPHP4/HIC1/ILK/NRARP/NDRG2/PORCN/SIX3/FZD8/NOG	Biological Process
GO:1901701	cellular response to oxygen-containing compound	23	23/304	1016/18679	0.0692284	0.0692284	0.438914	OSBPL7/CSK/DMTN/KDM6B/ATP6V0D2/NSMF/GRIN1/HRAS/INS/RHOB/KCNK4/ATP6V1H/ATP6V0A1/RARA/BLK/SLC26A6/SLC2A4/SLC9A1/TRAF2/TNIP2/OR51E2/BRSK2/GPR37L1	Biological Process
GO:0006950	response to stress	75	75/304	3933/18679	0.0703212	0.0703212	0.442324	HUWE1/CIB1/SLU7/AP2M1/UBE2J2/ZSWIM7/CSK/C1orf210/CYP1A2/ADRBK1/AP2A2/FAAP20/DMTN/KDM6B/MAPK8IP3/COTL1/SMUG1/ANKS4B/ZNF385A/PYDC1/GRIN1/H2AFX/HIC1/HRAS/ID3/ACADS/IL6R/ILK/INS/RHOB/RHOG/LCP2/LY75/MEFV/ACHE/ASCL2/MAP1LC3C/ATP2A1/MINK1/PAK1/RPS27L/SCARA3/ATP6V1H/PACS1/SLF2/RBM4/BLK/TSPYL2/CARD9/SLC26A6/SLC2A4/SLC9A1/SLC11A1/CHID1/STXBP1/TRAF2/TNIP2/CALCA/NHEJ1/TSC22D4/FZD8/TMUB1/SESN2/CHST1/ADAM15/BR…	Biological Process
GO:0045909	positive regulation of vasodilation	2	2/304	27/18679	0.0709864	0.0709864	0.442324	INS/CALCA	Biological Process
GO:0070306	lens fiber cell differentiation	2	2/304	27/18679	0.0709864	0.0709864	0.442324	PITX3/SIX3	Biological Process
GO:1990089	response to nerve growth factor	2	2/304	27/18679	0.0709864	0.0709864	0.442324	CIB1/CALCA	Biological Process
GO:0043123	positive regulation of I-kappaB kinase/NF-kappaB signaling	6	6/304	178/18679	0.0713232	0.0713232	0.442324	TMED4/LURAP1/PLEKHG5/CARD9/TRAF2/TNIP2	Biological Process
GO:0021885	forebrain cell migration	3	3/304	59/18679	0.0713249	0.0713249	0.442324	HTR6/POU3F3/CDK5R2	Biological Process
GO:0060996	dendritic spine development	3	3/304	59/18679	0.0713249	0.0713249	0.442324	FOXO6/NGEF/PAK1	Biological Process
GO:0090502	RNA phosphodiester bond hydrolysis, endonucleolytic	3	3/304	59/18679	0.0713249	0.0713249	0.442324	SMG6/RNASEK/DBR1	Biological Process
GO:0045165	cell fate commitment	8	8/304	267/18679	0.0713317	0.0713317	0.442324	LBX1/TBR1/DLX1/DLX2/RARA/SIX3/TBX6/NANOG	Biological Process
GO:0055076	transition metal ion homeostasis	5	5/304	136/18679	0.0716338	0.0716338	0.442324	ATP6V0D2/MFI2/ATP6V1H/ATP6V0A1/SLC11A1	Biological Process
GO:0009798	axis specification	4	4/304	96/18679	0.0716447	0.0716447	0.442324	FRAT1/NRARP/SIX3/TBX6	Biological Process
GO:0019233	sensory perception of pain	4	4/304	96/18679	0.0716447	0.0716447	0.442324	GRIN1/KCNK4/SLC9A1/CALCA	Biological Process
GO:0032675	regulation of interleukin-6 production	4	4/304	96/18679	0.0716447	0.0716447	0.442324	CSK/IL6R/PAEP/CARD9	Biological Process
GO:0048704	embryonic skeletal system morphogenesis	4	4/304	96/18679	0.0716447	0.0716447	0.442324	DLX2/HOXB4/HOXD3/NOG	Biological Process
GO:1901362	organic cyclic compound biosynthetic process	82	82/304	4351/18679	0.073539	0.073539	0.453171	FOXO6/TADA3/CIB1/LBX1/TBR1/RAI1/RHEBL1/CRABP2/ZNF785/ZNF362/DLX1/DLX2/FAAP20/EN1/FHIT/PUF60/TRAK1/KDM6B/OTP/FPGS/SSBP3/ZNF385A/PYDC1/NKX2-8/ZNF777/GRIN1/GUK1/H2AFX/HIC1/HPCA/HOXB4/HOXC13/HOXD3/HRAS/ID3/ILK/INS/RHOG/LMO2/MAZ/ASCL2/RNASEK/ETV3L/NRARP/ZBTB7B/PITX3/ATP6V0A1/PMS2P3/POU3F3/ZKSCAN7/PRMT8/RGMA/REXO4/RARA/RXRG/SALL2/SARS/TSPYL2/SHOX/SIX3/SLC9A1/SLC11A1/SOX3/TBX6/TRAF2/ZNF7/TNIP2/CALCA/ZBT…	Biological Process
GO:0031098	stress-activated protein kinase signaling cascade	8	8/304	269/18679	0.0737709	0.0737709	0.453752	MAPK8IP3/HRAS/MINK1/PAK1/RBM4/CARD9/TRAF2/FZD8	Biological Process
GO:0016482	cytoplasmic transport	24	24/304	1078/18679	0.0745701	0.0745701	0.457577	HUWE1/TSGA13/UBE2J2/DNAJC19/CSK/DENND3/TRAK1/SMG6/FAM89B/RHOB/PAM16/NAGPA/PACS1/RAB5C/RBM4/RANBP17/SIX3/SLC9A1/SLC11A1/CALCA/PARP10/BRSK2/GOSR2/USP6NL	Biological Process
GO:0043009	chordate embryonic development	15	15/304	610/18679	0.0746704	0.0746704	0.457577	DLX1/DLX2/EN1/MAPK8IP3/SSBP3/CRB2/HOXB4/HOXD3/ASCL2/NRARP/RARA/SALL2/TBX6/PLOD3/NOG	Biological Process
GO:0031365	N-terminal protein amino acid modification	2	2/304	28/18679	0.0756508	0.0756508	0.458472	HHATL/NAA60	Biological Process
GO:0043516	regulation of DNA damage response, signal transduction by p53 class mediator	2	2/304	28/18679	0.0756508	0.0756508	0.458472	ZNF385A/HIC1	Biological Process
GO:0051954	positive regulation of amine transport	2	2/304	28/18679	0.0756508	0.0756508	0.458472	ADRBK1/STX1A	Biological Process
GO:0070528	protein kinase C signaling	2	2/304	28/18679	0.0756508	0.0756508	0.458472	SLC26A6/ADAM15	Biological Process
GO:0072583	clathrin-mediated endocytosis	2	2/304	28/18679	0.0756508	0.0756508	0.458472	AP2M1/AP2A2	Biological Process
GO:1900026	positive regulation of substrate adhesion-dependent cell spreading	2	2/304	28/18679	0.0756508	0.0756508	0.458472	CIB1/DMTN	Biological Process
GO:0007369	gastrulation	6	6/304	181/18679	0.0759389	0.0759389	0.459374	DUSP2/KDM6B/CRB2/TBX6/NANOG/NOG	Biological Process
GO:0032870	cellular response to hormone stimulus	17	17/304	715/18679	0.0770156	0.0770156	0.460807	CSK/PAQR7/ATP6V0D2/NSMF/GRIN1/HRAS/INS/LMO2/ATP6V1H/ATP6V0A1/RARA/RXRG/BLK/SLC2A4/SLC9A1/OR51E2/PLOD3	Biological Process
GO:0071772	response to BMP	5	5/304	139/18679	0.077034	0.077034	0.460807	CRB2/ILK/NBL1/RGMA/NOG	Biological Process
GO:0071773	cellular response to BMP stimulus	5	5/304	139/18679	0.077034	0.077034	0.460807	CRB2/ILK/NBL1/RGMA/NOG	Biological Process
GO:0015807	L-amino acid transport	3	3/304	61/18679	0.0771543	0.0771543	0.460807	SLC1A7/SLC11A1/SLC25A22	Biological Process
GO:0032612	interleukin-1 production	3	3/304	61/18679	0.0771543	0.0771543	0.460807	PYDC1/MEFV/CALCA	Biological Process
GO:0032755	positive regulation of interleukin-6 production	3	3/304	61/18679	0.0771543	0.0771543	0.460807	IL6R/PAEP/CARD9	Biological Process
GO:0070301	cellular response to hydrogen peroxide	3	3/304	61/18679	0.0771543	0.0771543	0.460807	KDM6B/RHOB/GPR37L1	Biological Process
GO:0090317	negative regulation of intracellular protein transport	4	4/304	99/18679	0.0782599	0.0782599	0.465784	CSK/DMTN/FAM89B/PARP10	Biological Process
GO:0002831	regulation of response to biotic stimulus	7	7/304	227/18679	0.07842	0.07842	0.465784	AP2M1/C1orf210/AP2A2/ATP6V1H/PACS1/CD247/PHYHIP	Biological Process
GO:0080135	regulation of cellular response to stress	15	15/304	615/18679	0.0787553	0.0787553	0.465784	MAPK8IP3/ZNF385A/H2AFX/HIC1/HRAS/INS/MINK1/PAK1/SLF2/CARD9/TRAF2/FZD8/BRSK2/CREB3L1/GPR37L1	Biological Process
GO:0016477	cell migration	25	25/304	1139/18679	0.0791691	0.0791691	0.465784	CIB1/CSK/DMTN/ARC/NSMF/HRAS/HTR6/IL6R/ILK/INS/RHOG/LCP1/NBL1/MINK1/PAK1/LURAP1/POU3F3/PLEKHG5/SIX3/SLC9A1/FMNL1/CALCA/ADAM15/CDK5R2/NOG	Biological Process
GO:0009792	embryo development ending in birth or egg hatching	15	15/304	616/18679	0.0795895	0.0795895	0.465784	DLX1/DLX2/EN1/MAPK8IP3/SSBP3/CRB2/HOXB4/HOXD3/ASCL2/NRARP/RARA/SALL2/TBX6/PLOD3/NOG	Biological Process
GO:0060078	regulation of postsynaptic membrane potential	3	3/304	62/18679	0.0801451	0.0801451	0.465784	IGSF9B/GRIN1/STX1A	Biological Process
GO:0001953	negative regulation of cell-matrix adhesion	2	2/304	29/18679	0.0804097	0.0804097	0.465784	DMTN/ADAM15	Biological Process
GO:0005979	regulation of glycogen biosynthetic process	2	2/304	29/18679	0.0804097	0.0804097	0.465784	INS/PPP1R3G	Biological Process
GO:0010962	regulation of glucan biosynthetic process	2	2/304	29/18679	0.0804097	0.0804097	0.465784	INS/PPP1R3G	Biological Process
GO:0016339	calcium-dependent cell-cell adhesion via plasma membrane cell adhesion molecules	2	2/304	29/18679	0.0804097	0.0804097	0.465784	CDH17/PCDHB11	Biological Process
GO:0021846	cell proliferation in forebrain	2	2/304	29/18679	0.0804097	0.0804097	0.465784	POU3F3/SIX3	Biological Process
GO:0030513	positive regulation of BMP signaling pathway	2	2/304	29/18679	0.0804097	0.0804097	0.465784	CRB2/ILK	Biological Process
GO:0045730	respiratory burst	2	2/304	29/18679	0.0804097	0.0804097	0.465784	INS/SLC11A1	Biological Process
GO:0048662	negative regulation of smooth muscle cell proliferation	2	2/304	29/18679	0.0804097	0.0804097	0.465784	ILK/NDRG2	Biological Process
GO:0097178	ruffle assembly	2	2/304	29/18679	0.0804097	0.0804097	0.465784	HRAS/RHOG	Biological Process
GO:1900449	regulation of glutamate receptor signaling pathway	2	2/304	29/18679	0.0804097	0.0804097	0.465784	ARC/MINK1	Biological Process
GO:0009755	hormone-mediated signaling pathway	4	4/304	100/18679	0.0805307	0.0805307	0.465784	PAQR7/RARA/RXRG/OR51E2	Biological Process
GO:0032635	interleukin-6 production	4	4/304	100/18679	0.0805307	0.0805307	0.465784	CSK/IL6R/PAEP/CARD9	Biological Process
GO:0001775	cell activation	21	21/304	929/18679	0.0809603	0.0809603	0.467449	CSK/DMTN/ILK/INS/RHOB/RHOG/LCP1/LCP2/NRARP/MINK1/PAK1/RARA/BLK/SLC11A1/STXBP1/TRAF2/TNIP2/NHEJ1/FZD8/CD247/WDR1	Biological Process
GO:0048584	positive regulation of response to stimulus	40	40/304	1966/18679	0.0817746	0.0817746	0.470273	FRAT1/CIB1/AGPAT2/CHN1/CSK/CTF1/DMTN/TMED4/MAPK8IP3/ARC/ZNF385A/CRB2/GRIN1/H2AFX/HIC1/HRAS/HTR6/IL6R/ILK/INS/ARHGAP1/LCP2/NRARP/MINK1/PAK1/LURAP1/LIMS2/SLF2/PLEKHG5/RARA/RFNG/BLK/CARD9/SLC9A1/SLC11A1/TRAF2/TNIP2/FZD8/CD247/GPR37L1	Biological Process
GO:0071705	nitrogen compound transport	18	18/304	773/18679	0.0817912	0.0817912	0.470273	CDH17/CPLX1/ADRBK1/SMG6/INS/PAK1/BLK/RANBP17/SLC26A6/SLC1A7/SLC11A1/SLC15A1/STX1A/STXBP1/SLC25A22/CPTP/BRSK2/SLC22A13	Biological Process
GO:0032386	regulation of intracellular transport	14	14/304	568/18679	0.0818774	0.0818774	0.470273	HUWE1/CIB1/TSGA13/UBE2J2/CSK/DMTN/FAM89B/HPCA/LCP1/RBM4/SLC9A1/CALCA/PARP10/BRSK2	Biological Process
GO:0015833	peptide transport	9	9/304	323/18679	0.0826568	0.0826568	0.473924	CDH17/CPLX1/INS/BLK/SLC26A6/SLC15A1/STX1A/STXBP1/BRSK2	Biological Process
GO:0051338	regulation of transferase activity	22	22/304	985/18679	0.0830539	0.0830539	0.47416	CIB1/CSK/DUSP2/MAPK8IP3/PYDC1/DOK7/GRIN1/HRAS/IL6R/ILK/INS/LCP2/MINK1/PAK1/TSPYL2/PPP1R3G/SLC11A1/TRAF2/CALCA/FZD8/SESN2/CDK5R2	Biological Process
GO:0009880	embryonic pattern specification	3	3/304	63/18679	0.0831857	0.0831857	0.47416	FRAT1/NRARP/TBX6	Biological Process
GO:0045927	positive regulation of growth	7	7/304	231/18679	0.0841943	0.0841943	0.47416	CIB1/CRABP2/CPNE9/ILK/INS/CPNE5/SLC9A1	Biological Process
GO:0006468	protein phosphorylation	36	36/304	1750/18679	0.0850294	0.0850294	0.47416	BCKDK/TADA3/CIB1/CSK/CTF1/ADRBK1/DUSP2/DMTN/EPHB6/MAPK15/MAPK8IP3/PYDC1/DOK7/GRIN1/HRAS/IL6R/ILK/INS/LCP2/MINK1/PAK1/NDRG2/RARA/RBM4/BLK/TSPYL2/CARD9/SLC11A1/TRAF2/CALCA/FZD8/SESN2/CDK5R2/BRSK2/NOG/GPR37L1	Biological Process
GO:0000381	regulation of alternative mRNA splicing, via spliceosome	2	2/304	30/18679	0.0852587	0.0852587	0.47416	RBFOX3/RBM4	Biological Process
GO:0002026	regulation of the force of heart contraction	2	2/304	30/18679	0.0852587	0.0852587	0.47416	ADRBK1/SLC9A1	Biological Process
GO:0006623	protein targeting to vacuole	2	2/304	30/18679	0.0852587	0.0852587	0.47416	NAGPA/GOSR2	Biological Process
GO:0050850	positive regulation of calcium-mediated signaling	2	2/304	30/18679	0.0852587	0.0852587	0.47416	CIB1/SLC9A1	Biological Process
GO:1901031	regulation of response to reactive oxygen species	2	2/304	30/18679	0.0852587	0.0852587	0.47416	SESN2/GPR37L1	Biological Process
GO:1902475	L-alpha-amino acid transmembrane transport	2	2/304	30/18679	0.0852587	0.0852587	0.47416	SLC1A7/SLC25A22	Biological Process
GO:1902692	regulation of neuroblast proliferation	2	2/304	30/18679	0.0852587	0.0852587	0.47416	OTP/SIX3	Biological Process
GO:1903202	negative regulation of oxidative stress-induced cell death	2	2/304	30/18679	0.0852587	0.0852587	0.47416	INS/GPR37L1	Biological Process
GO:0051172	negative regulation of nitrogen compound metabolic process	31	31/304	1480/18679	0.0882811	0.0882811	0.47416	CDAN1/DLX1/DLX2/EN1/PYDC1/H2AFX/HIC1/HPCA/HOXB4/ID3/ASCL2/NRARP/POU3F3/RARA/RBM4/SALL2/TSPYL2/SIX3/SOX3/TBX6/CALCA/ZBTB3/NANOG/TSC22D4/FZD8/ZNF282/PARP10/EED/TAF1C/NOG/NCOR2	Biological Process
GO:0051253	negative regulation of RNA metabolic process	27	27/304	1263/18679	0.089162	0.089162	0.47416	DLX1/DLX2/EN1/PYDC1/H2AFX/HIC1/HOXB4/ID3/ASCL2/NRARP/POU3F3/RARA/SALL2/SIX3/SOX3/TBX6/CALCA/ZBTB3/NANOG/TSC22D4/FZD8/ZNF282/PARP10/EED/TAF1C/NOG/NCOR2	Biological Process
GO:0042311	vasodilation	3	3/304	65/18679	0.0894128	0.0894128	0.47416	INS/CALCA/PLOD3	Biological Process
GO:0043405	regulation of MAP kinase activity	8	8/304	281/18679	0.0894574	0.0894574	0.47416	CSK/DUSP2/MAPK8IP3/HRAS/ILK/PAK1/TRAF2/FZD8	Biological Process
GO:0009394	2'-deoxyribonucleotide metabolic process	2	2/304	31/18679	0.0901937	0.0901937	0.47416	SMUG1/GUK1	Biological Process
GO:0021799	cerebral cortex radially oriented cell migration	2	2/304	31/18679	0.0901937	0.0901937	0.47416	POU3F3/CDK5R2	Biological Process
GO:0042517	positive regulation of tyrosine phosphorylation of Stat3 protein	2	2/304	31/18679	0.0901937	0.0901937	0.47416	CTF1/IL6R	Biological Process
GO:0072666	establishment of protein localization to vacuole	2	2/304	31/18679	0.0901937	0.0901937	0.47416	NAGPA/GOSR2	Biological Process
GO:0050714	positive regulation of protein secretion	6	6/304	190/18679	0.0907774	0.0907774	0.47416	PYDC1/INS/ACHE/PAEP/BLK/OR51E2	Biological Process
GO:0042221	response to chemical	78	78/304	4169/18679	0.0915614	0.0915614	0.47416	CIB1/AGPAT2/TBR1/CHN1/OSBPL7/AP2M1/UBE2J2/CSK/CYP1A2/ADRBK1/AP2A2/PAQR7/DMTN/EPHB6/FGD2/KDM6B/MAPK8IP3/FAM89B/FLRT1/ATP6V0D2/NGEF/NSMF/PYDC1/GPC1/RTP5/CRB2/GIT1/GRIN1/HPCA/HRAS/HTR1D/ACADS/IL6R/ILK/INS/RHOB/RHOG/LMO2/LOXL1/NBL1/PAK1/KCNK4/ATP6V1H/ATP6V0A1/FGFRL1/PLXNA3/RGMA/AS3MT/PLEKHG5/RARA/RBM4/RXRG/BLK/TSPYL2/CARD9/SLC26A6/SLC2A4/SLC9A1/SLC9A3/SLC11A1/TRAF2/D2HGDH/CACNB1/TNIP2/CALCA/OR51E2/TM…	Biological Process
GO:0021700	developmental maturation	7	7/304	236/18679	0.0917463	0.0917463	0.47416	MAEA/GRIN1/SIX3/SLC26A6/STXBP1/TBX6/CDK5R2	Biological Process
GO:0007631	feeding behavior	4	4/304	105/18679	0.0923655	0.0923655	0.47416	TBR1/GRIN1/INS/CALCA	Biological Process
GO:0002244	hematopoietic progenitor cell differentiation	5	5/304	147/18679	0.0924725	0.0924725	0.47416	CIB1/DACT2/SSBP3/ZNF385A/HOXB4	Biological Process
GO:0001756	somitogenesis	3	3/304	66/18679	0.0925976	0.0925976	0.47416	CRB2/NRARP/TBX6	Biological Process
GO:0006026	aminoglycan catabolic process	3	3/304	66/18679	0.0925976	0.0925976	0.47416	GPC1/SLC9A1/CHID1	Biological Process
GO:0048640	negative regulation of developmental growth	3	3/304	66/18679	0.0925976	0.0925976	0.47416	RAI1/PLXNA3/NOG	Biological Process
GO:0072332	intrinsic apoptotic signaling pathway by p53 class mediator	3	3/304	66/18679	0.0925976	0.0925976	0.47416	FHIT/ZNF385A/RPS27L	Biological Process
GO:0001932	regulation of protein phosphorylation	28	28/304	1323/18679	0.0926801	0.0926801	0.47416	TADA3/CIB1/CSK/CTF1/DUSP2/DMTN/MAPK8IP3/PYDC1/DOK7/GRIN1/HRAS/IL6R/ILK/INS/LCP2/MINK1/PAK1/NDRG2/TSPYL2/CARD9/SLC11A1/TRAF2/CALCA/FZD8/SESN2/CDK5R2/NOG/GPR37L1	Biological Process
GO:0071900	regulation of protein serine/threonine kinase activity	11	11/304	429/18679	0.0930312	0.0930312	0.47416	CIB1/CSK/DUSP2/MAPK8IP3/HRAS/ILK/PAK1/TRAF2/FZD8/SESN2/CDK5R2	Biological Process
GO:0000122	negative regulation of transcription from RNA polymerase II promoter	17	17/304	735/18679	0.093138	0.093138	0.47416	DLX1/DLX2/EN1/HIC1/HOXB4/ID3/ASCL2/NRARP/RARA/SALL2/SOX3/TBX6/ZBTB3/FZD8/EED/NOG/NCOR2	Biological Process
GO:0000389	mRNA 3'-splice site recognition	1	1/304	6/18679	0.0937739	0.0937739	0.47416	SLU7	Biological Process
GO:0001999	renal response to blood flow involved in circulatory renin-angiotensin regulation of systemic arterial blood pressure	1	1/304	6/18679	0.0937739	0.0937739	0.47416	OR51E2	Biological Process
GO:0002190	cap-independent translational initiation	1	1/304	6/18679	0.0937739	0.0937739	0.47416	RBM4	Biological Process
GO:0002309	T cell proliferation involved in immune response	1	1/304	6/18679	0.0937739	0.0937739	0.47416	SLC11A1	Biological Process
GO:0006498	N-terminal protein lipidation	1	1/304	6/18679	0.0937739	0.0937739	0.47416	HHATL	Biological Process
GO:0009136	purine nucleoside diphosphate biosynthetic process	1	1/304	6/18679	0.0937739	0.0937739	0.47416	GUK1	Biological Process
GO:0009180	purine ribonucleoside diphosphate biosynthetic process	1	1/304	6/18679	0.0937739	0.0937739	0.47416	GUK1	Biological Process
GO:0009188	ribonucleoside diphosphate biosynthetic process	1	1/304	6/18679	0.0937739	0.0937739	0.47416	GUK1	Biological Process
GO:0014010	Schwann cell proliferation	1	1/304	6/18679	0.0937739	0.0937739	0.47416	ASCL2	Biological Process
GO:0016098	monoterpenoid metabolic process	1	1/304	6/18679	0.0937739	0.0937739	0.47416	CYP1A2	Biological Process
GO:0018894	dibenzo-p-dioxin metabolic process	1	1/304	6/18679	0.0937739	0.0937739	0.47416	CYP1A2	Biological Process
GO:0019626	short-chain fatty acid catabolic process	1	1/304	6/18679	0.0937739	0.0937739	0.47416	ACADS	Biological Process
GO:0021785	branchiomotor neuron axon guidance	1	1/304	6/18679	0.0937739	0.0937739	0.47416	PLXNA3	Biological Process
GO:0021797	forebrain anterior/posterior pattern specification	1	1/304	6/18679	0.0937739	0.0937739	0.47416	SIX3	Biological Process
GO:0021869	forebrain ventricular zone progenitor cell division	1	1/304	6/18679	0.0937739	0.0937739	0.47416	POU3F3	Biological Process
GO:0021979	hypothalamus cell differentiation	1	1/304	6/18679	0.0937739	0.0937739	0.47416	OTP	Biological Process
GO:0031584	activation of phospholipase D activity	1	1/304	6/18679	0.0937739	0.0937739	0.47416	HPCA	Biological Process
GO:0032650	regulation of interleukin-1 alpha production	1	1/304	6/18679	0.0937739	0.0937739	0.47416	CALCA	Biological Process
GO:0032730	positive regulation of interleukin-1 alpha production	1	1/304	6/18679	0.0937739	0.0937739	0.47416	CALCA	Biological Process
GO:0042997	negative regulation of Golgi to plasma membrane protein transport	1	1/304	6/18679	0.0937739	0.0937739	0.47416	CSK	Biological Process
GO:0043091	L-arginine import	1	1/304	6/18679	0.0937739	0.0937739	0.47416	SLC11A1	Biological Process
GO:0046060	dATP metabolic process	1	1/304	6/18679	0.0937739	0.0937739	0.47416	GUK1	Biological Process
GO:0046836	glycolipid transport	1	1/304	6/18679	0.0937739	0.0937739	0.47416	GLTPD2	Biological Process
GO:0048539	bone marrow development	1	1/304	6/18679	0.0937739	0.0937739	0.47416	HOXB4	Biological Process
GO:0048554	positive regulation of metalloenzyme activity	1	1/304	6/18679	0.0937739	0.0937739	0.47416	CIB1	Biological Process
GO:0050748	negative regulation of lipoprotein metabolic process	1	1/304	6/18679	0.0937739	0.0937739	0.47416	HHATL	Biological Process
GO:0061087	positive regulation of histone H3-K27 methylation	1	1/304	6/18679	0.0937739	0.0937739	0.47416	EED	Biological Process
GO:0070070	proton-transporting V-type ATPase complex assembly	1	1/304	6/18679	0.0937739	0.0937739	0.47416	ATP6V0A1	Biological Process
GO:0070072	vacuolar proton-transporting V-type ATPase complex assembly	1	1/304	6/18679	0.0937739	0.0937739	0.47416	ATP6V0A1	Biological Process
GO:0071287	cellular response to manganese ion	1	1/304	6/18679	0.0937739	0.0937739	0.47416	GRIN1	Biological Process
GO:0071421	manganese ion transmembrane transport	1	1/304	6/18679	0.0937739	0.0937739	0.47416	SLC11A1	Biological Process
GO:0072611	interleukin-13 secretion	1	1/304	6/18679	0.0937739	0.0937739	0.47416	PAEP	Biological Process
GO:0090042	tubulin deacetylation	1	1/304	6/18679	0.0937739	0.0937739	0.47416	TADA3	Biological Process
GO:0090315	negative regulation of protein targeting to membrane	1	1/304	6/18679	0.0937739	0.0937739	0.47416	DMTN	Biological Process
GO:0090467	arginine import	1	1/304	6/18679	0.0937739	0.0937739	0.47416	SLC11A1	Biological Process
GO:0090527	actin filament reorganization	1	1/304	6/18679	0.0937739	0.0937739	0.47416	DMTN	Biological Process
GO:1900029	positive regulation of ruffle assembly	1	1/304	6/18679	0.0937739	0.0937739	0.47416	HRAS	Biological Process
GO:1902023	L-arginine transport	1	1/304	6/18679	0.0937739	0.0937739	0.47416	SLC11A1	Biological Process
GO:1902285	semaphorin-plexin signaling pathway involved in neuron projection guidance	1	1/304	6/18679	0.0937739	0.0937739	0.47416	PLXNA3	Biological Process
GO:1903265	positive regulation of tumor necrosis factor-mediated signaling pathway	1	1/304	6/18679	0.0937739	0.0937739	0.47416	TRAF2	Biological Process
GO:2000254	regulation of male germ cell proliferation	1	1/304	6/18679	0.0937739	0.0937739	0.47416	CIB1	Biological Process
GO:2000665	regulation of interleukin-13 secretion	1	1/304	6/18679	0.0937739	0.0937739	0.47416	PAEP	Biological Process
GO:0044271	cellular nitrogen compound biosynthetic process	87	87/304	4705/18679	0.0942469	0.0942469	0.47416	FOXO6/TADA3/CIB1/LBX1/TBR1/RAI1/RHEBL1/MRPL55/CRABP2/ZNF785/ZNF362/DLX1/DLX2/FAAP20/EN1/FHIT/PUF60/TRAK1/KDM6B/OTP/FPGS/SSBP3/ZNF385A/PYDC1/NKX2-8/ZNF777/GRIN1/GUK1/H2AFX/HIC1/HPCA/HOXB4/HOXC13/HOXD3/HRAS/ID3/ILK/INS/RHOG/LMO2/MAZ/ASCL2/RNASEK/ETV3L/NRARP/ZBTB7B/RPS27L/PITX3/ATP6V0A1/PMS2P3/POU3F3/CDKAL1/ZKSCAN7/PRMT8/RGMA/REXO4/RARA/RBM4/RXRG/SALL2/SARS/TSPYL2/SHOX/SIX3/SLC9A1/SLC11A1/SOX3/TBX6/…	Biological Process
GO:0043491	protein kinase B signaling	5	5/304	148/18679	0.0945066	0.0945066	0.47416	CIB1/ILK/INS/SESN2/LINGO1	Biological Process
GO:0050708	regulation of protein secretion	10	10/304	381/18679	0.0945102	0.0945102	0.47416	PYDC1/INS/ACHE/PAEP/BLK/STX1A/STXBP1/TRAF2/OR51E2/BRSK2	Biological Process
GO:0009058	biosynthetic process	109	109/304	6013/18679	0.094762	0.094762	0.47416	FOXO6/TADA3/CIB1/AGPAT2/LBX1/TBR1/RAI1/RHEBL1/MRPL55/CRABP2/CDAN1/ZNF785/ZNF362/CYP1A2/DLX1/DLX2/FAAP20/EN1/FHIT/PUF60/TRAK1/KDM6B/OTP/FPGS/SSBP3/ZNF385A/PYDC1/DECR2/NKX2-8/GBGT1/ZNF777/NFU1/GPC1/GRIN1/GUK1/H2AFX/HIC1/HPCA/HOXB4/HOXC13/HOXD3/HRAS/ID3/IL6R/ILK/INS/RHOG/LMO2/MAZ/ACHE/ASCL2/RNASEK/ETV3L/NRARP/MUC3A/MUC6/ZBTB7B/RPS27L/NAGPA/CHST15/PITX3/ATP6V0A1/PMS2P3/POU3F3/CDKAL1/ZKSCAN7/PRMT8/RGM…	Biological Process
GO:0009953	dorsal/ventral pattern formation	4	4/304	106/18679	0.0948269	0.0948269	0.47416	EN1/NBL1/SIX3/NOG	Biological Process
GO:0035088	establishment or maintenance of apical/basal cell polarity	2	2/304	32/18679	0.0952106	0.0952106	0.47416	CRB2/ILK	Biological Process
GO:0045124	regulation of bone resorption	2	2/304	32/18679	0.0952106	0.0952106	0.47416	CSK/CALCA	Biological Process
GO:0050922	negative regulation of chemotaxis	2	2/304	32/18679	0.0952106	0.0952106	0.47416	NBL1/PLXNA3	Biological Process
GO:0061245	establishment or maintenance of bipolar cell polarity	2	2/304	32/18679	0.0952106	0.0952106	0.47416	CRB2/ILK	Biological Process
GO:0090004	positive regulation of establishment of protein localization to plasma membrane	2	2/304	32/18679	0.0952106	0.0952106	0.47416	CIB1/RHOG	Biological Process
GO:1900408	negative regulation of cellular response to oxidative stress	2	2/304	32/18679	0.0952106	0.0952106	0.47416	INS/GPR37L1	Biological Process
GO:1902883	negative regulation of response to oxidative stress	2	2/304	32/18679	0.0952106	0.0952106	0.47416	INS/GPR37L1	Biological Process
GO:1903523	negative regulation of blood circulation	2	2/304	32/18679	0.0952106	0.0952106	0.47416	ADRBK1/INS	Biological Process
GO:0010467	gene expression	95	95/304	5184/18679	0.0964132	0.0964132	0.479026	FOXO6/TADA3/CIB1/SLU7/LBX1/TBR1/RAI1/RHEBL1/MRPL55/CRABP2/ZNF785/RBFOX3/ZNF362/CYP1A2/VPS37D/DLX1/DLX2/EN1/FHIT/PUF60/TRAK1/PDCD11/KDM6B/MAPK8IP3/SMG6/OTP/SSBP3/ZNF385A/PYDC1/NKX2-8/ZNF777/LSM1/GRIN1/H2AFX/HIC1/HOXB4/HOXC13/HOXD3/HRAS/ID3/ILK/INS/RHOG/LMO2/MAZ/MFI2/ASCL2/RNASEK/ETV3L/NRARP/PAK1/ZBTB7B/RPS27L/UTP11L/DBR1/PITX3/PMS2P3/POU3F3/CDKAL1/ZKSCAN7/PRMT8/RGMA/REXO4/RARA/RBM4/RXRG/SALL2/SARS…	Biological Process
GO:0046907	intracellular transport	36	36/304	1771/18679	0.0964781	0.0964781	0.479026	HUWE1/CIB1/SLU7/RABL2A/TSGA13/AP2M1/UBE2J2/DNAJC19/CSK/VPS37D/AP2A2/DMTN/DENND3/TRAK1/SMG6/FAM89B/RTP5/HPCA/RHOB/LCP1/PAM16/NAGPA/PACS1/RAB5C/RBM4/RANBP17/SIX3/SLC9A1/SLC11A1/STX1A/CACNB1/CALCA/PARP10/BRSK2/GOSR2/USP6NL	Biological Process
GO:0034762	regulation of transmembrane transport	10	10/304	383/18679	0.0969689	0.0969689	0.480739	CLCN7/ARC/GRIN1/INS/MINK1/KCNK4/SLC26A6/SLC9A1/CACNB1/WDR1	Biological Process
GO:0046916	cellular transition metal ion homeostasis	4	4/304	107/18679	0.0973189	0.0973189	0.48175	ATP6V0D2/ATP6V1H/ATP6V0A1/SLC11A1	Biological Process
GO:0043410	positive regulation of MAPK cascade	14	14/304	585/18679	0.0979394	0.0979394	0.483369	CIB1/CSK/MAPK8IP3/GRIN1/HRAS/IL6R/ILK/INS/MINK1/PAK1/CARD9/TRAF2/FZD8/GPR37L1	Biological Process
GO:0048598	embryonic morphogenesis	14	14/304	585/18679	0.0979394	0.0979394	0.483369	LBX1/CRABP2/DLX2/DUSP2/EN1/KDM6B/CRB2/HOXB4/HOXD3/RARA/SIX3/TBX6/NANOG/NOG	Biological Process
GO:0055085	transmembrane transport	28	28/304	1332/18679	0.0985186	0.0985186	0.483417	CDH17/CLCN7/DNAJC19/DMTN/ARC/ATP6V0D2/GRIN1/INS/ATP2A1/MINK1/KCNK4/PAM16/ATP6V1H/ATP6V0A1/ASIC4/SLC26A6/SLC1A7/SLC2A4/SLC9A1/SLC9A3/SLC11A1/SLC15A1/CACNB1/SLC25A22/HIATL2/ORAI3/SLC22A13/WDR1	Biological Process
GO:0048568	embryonic organ development	11	11/304	434/18679	0.0987995	0.0987995	0.483417	LBX1/DLX2/CRB2/HOXB4/HOXD3/ID3/LMO2/ASCL2/RARA/SIX3/NOG	Biological Process
GO:0007215	glutamate receptor signaling pathway	3	3/304	68/18679	0.0991057	0.0991057	0.483417	ARC/GRIN1/MINK1	Biological Process
GO:0045667	regulation of osteoblast differentiation	4	4/304	108/18679	0.0998415	0.0998415	0.483417	ID3/IL6R/ILK/NOG	Biological Process
GO:0001961	positive regulation of cytokine-mediated signaling pathway	2	2/304	33/18679	0.100305	0.100305	0.483417	AGPAT2/TRAF2	Biological Process
GO:0002532	production of molecular mediator involved in inflammatory response	2	2/304	33/18679	0.100305	0.100305	0.483417	INS/CHID1	Biological Process
GO:0010907	positive regulation of glucose metabolic process	2	2/304	33/18679	0.100305	0.100305	0.483417	INS/PPP1R3G	Biological Process
GO:0019692	deoxyribose phosphate metabolic process	2	2/304	33/18679	0.100305	0.100305	0.483417	SMUG1/GUK1	Biological Process
GO:0032732	positive regulation of interleukin-1 production	2	2/304	33/18679	0.100305	0.100305	0.483417	PYDC1/CALCA	Biological Process
GO:0035115	embryonic forelimb morphogenesis	2	2/304	33/18679	0.100305	0.100305	0.483417	CRABP2/EN1	Biological Process
GO:0048730	epidermis morphogenesis	2	2/304	33/18679	0.100305	0.100305	0.483417	KRT71/PLOD3	Biological Process
GO:0046483	heterocycle metabolic process	103	103/304	5672/18679	0.100875	0.100875	0.483417	FOXO6/HUWE1/TADA3/CIB1/SLU7/LBX1/TBR1/RAI1/TOE1/NT5C3B/RHEBL1/ZSWIM7/CRABP2/CDAN1/ZNF785/RBFOX3/ZNF362/CYP1A2/DLX1/DLX2/FAAP20/EN1/FHIT/PUF60/TRAK1/PDCD11/KDM6B/SMG6/OTP/FPGS/SMUG1/SSBP3/ZNF385A/PYDC1/NKX2-8/ZNF777/LSM1/GRIN1/GUK1/H2AFX/HIC1/HPCA/HOXB4/HOXC13/HOXD3/HRAS/ID3/ILK/INS/RHOG/LMO2/MAZ/ACHE/ASCL2/RNASEK/ETV3L/NRARP/ZBTB7B/RPS27L/UTP11L/DBR1/PITX3/ATP6V0A1/PMS2P3/POU3F3/CDKAL1/SLF2/ZKSCA…	Biological Process
GO:0006836	neurotransmitter transport	6	6/304	196/18679	0.101483	0.101483	0.483417	CPLX1/PAK1/SLC1A7/STX1A/STXBP1/DOC2A	Biological Process
GO:1903650	negative regulation of cytoplasmic transport	4	4/304	109/18679	0.102394	0.102394	0.483417	CSK/FAM89B/CALCA/PARP10	Biological Process
GO:0030279	negative regulation of ossification	3	3/304	69/18679	0.102427	0.102427	0.483417	ID3/CALCA/NOG	Biological Process
GO:0032092	positive regulation of protein binding	3	3/304	69/18679	0.102427	0.102427	0.483417	PACS1/RFNG/TRAF2	Biological Process
GO:0006626	protein targeting to mitochondrion	5	5/304	152/18679	0.102869	0.102869	0.483417	HUWE1/TSGA13/UBE2J2/DNAJC19/PAM16	Biological Process
GO:0010770	positive regulation of cell morphogenesis involved in differentiation	5	5/304	152/18679	0.102869	0.102869	0.483417	CIB1/CRABP2/DMTN/CRB2/ILK	Biological Process
GO:0050851	antigen receptor-mediated signaling pathway	5	5/304	152/18679	0.102869	0.102869	0.483417	CSK/LCP2/PAK1/BLK/CD247	Biological Process
GO:0098542	defense response to other organism	13	13/304	539/18679	0.103325	0.103325	0.483417	AP2M1/C1orf210/AP2A2/COTL1/IL6R/ATP6V1H/PACS1/CARD9/SLC11A1/CALCA/CD247/ADAMTS4/PHYHIP	Biological Process
GO:0035051	cardiocyte differentiation	4	4/304	110/18679	0.104977	0.104977	0.483417	KDM6B/LRRC10/RARA/SLC9A1	Biological Process
GO:0034112	positive regulation of homotypic cell-cell adhesion	6	6/304	198/18679	0.105193	0.105193	0.483417	CSK/DMTN/PAK1/RARA/TRAF2/CD247	Biological Process
GO:0060760	positive regulation of response to cytokine stimulus	2	2/304	34/18679	0.105474	0.105474	0.483417	AGPAT2/TRAF2	Biological Process
GO:0070873	regulation of glycogen metabolic process	2	2/304	34/18679	0.105474	0.105474	0.483417	INS/PPP1R3G	Biological Process
GO:0021675	nerve development	3	3/304	70/18679	0.105793	0.105793	0.483417	HOXD3/ILK/PLXNA3	Biological Process
GO:0046649	lymphocyte activation	14	14/304	593/18679	0.106128	0.106128	0.483417	CSK/INS/LCP1/NRARP/MINK1/PAK1/RARA/BLK/SLC11A1/TRAF2/TNIP2/NHEJ1/FZD8/CD247	Biological Process
GO:0010605	negative regulation of macromolecule metabolic process	45	45/304	2296/18679	0.106463	0.106463	0.483417	PANO1/CIB1/CSK/CDAN1/DLX1/DLX2/DUSP2/EN1/DMTN/FHIT/PYDC1/CRB2/H2AFX/HIC1/HOXB4/HRAS/ID3/IL6R/ILK/INS/ASCL2/NRARP/POU3F3/NDRG2/HHATL/RARA/RBM4/SALL2/TSPYL2/SIX3/SOX3/TBX6/TRAF2/CALCA/ZBTB3/NANOG/UPK3B/TSC22D4/FZD8/ZNF282/PARP10/EED/TAF1C/NOG/NCOR2	Biological Process
GO:0006725	cellular aromatic compound metabolic process	103	103/304	5688/18679	0.106843	0.106843	0.483417	FOXO6/HUWE1/TADA3/CIB1/SLU7/LBX1/TBR1/RAI1/TOE1/NT5C3B/RHEBL1/ZSWIM7/CRABP2/CDAN1/ZNF785/RBFOX3/ZNF362/CYP1A2/DLX1/DLX2/FAAP20/EN1/FHIT/PUF60/TRAK1/PDCD11/KDM6B/SMG6/OTP/FPGS/SMUG1/SSBP3/ZNF385A/PYDC1/NKX2-8/ZNF777/LSM1/GRIN1/GUK1/H2AFX/HIC1/HPCA/HOXB4/HOXC13/HOXD3/HRAS/ID3/ILK/INS/RHOG/LMO2/MAZ/ACHE/ASCL2/RNASEK/ETV3L/NRARP/ZBTB7B/RPS27L/UTP11L/DBR1/PITX3/ATP6V0A1/PMS2P3/POU3F3/CDKAL1/SLF2/ZKSCA…	Biological Process
GO:0017157	regulation of exocytosis	5	5/304	154/18679	0.107185	0.107185	0.483417	CPLX1/STX1A/STXBP1/DOC2A/CDK5R2	Biological Process
GO:1901576	organic substance biosynthetic process	107	107/304	5928/18679	0.10722	0.10722	0.483417	FOXO6/TADA3/CIB1/AGPAT2/LBX1/TBR1/RAI1/RHEBL1/MRPL55/CRABP2/CDAN1/ZNF785/ZNF362/DLX1/DLX2/FAAP20/EN1/FHIT/PUF60/TRAK1/KDM6B/OTP/FPGS/SSBP3/ZNF385A/PYDC1/DECR2/NKX2-8/GBGT1/ZNF777/GPC1/GRIN1/GUK1/H2AFX/HIC1/HPCA/HOXB4/HOXC13/HOXD3/HRAS/ID3/IL6R/ILK/INS/RHOG/LMO2/MAZ/ACHE/ASCL2/RNASEK/ETV3L/NRARP/MUC3A/MUC6/ZBTB7B/RPS27L/NAGPA/CHST15/PITX3/ATP6V0A1/PMS2P3/POU3F3/CDKAL1/ZKSCAN7/PRMT8/RGMA/REXO4/HHAT…	Biological Process
GO:0090101	negative regulation of transmembrane receptor protein serine/threonine kinase signaling pathway	4	4/304	111/18679	0.107589	0.107589	0.483417	DACT2/FAM89B/NBL1/NOG	Biological Process
GO:0017038	protein import	8	8/304	294/18679	0.10847	0.10847	0.483417	DNAJC19/FAM89B/PAM16/RANBP17/SIX3/SLC9A1/SLC11A1/PARP10	Biological Process
GO:0001672	regulation of chromatin assembly or disassembly	1	1/304	7/18679	0.108527	0.108527	0.483417	PARP10	Biological Process
GO:0002606	positive regulation of dendritic cell antigen processing and presentation	1	1/304	7/18679	0.108527	0.108527	0.483417	SLC11A1	Biological Process
GO:0003025	regulation of systemic arterial blood pressure by baroreceptor feedback	1	1/304	7/18679	0.108527	0.108527	0.483417	CALCA	Biological Process
GO:0006927	transformed cell apoptotic process	1	1/304	7/18679	0.108527	0.108527	0.483417	RHOB	Biological Process
GO:0010536	positive regulation of activation of Janus kinase activity	1	1/304	7/18679	0.108527	0.108527	0.483417	IL6R	Biological Process
GO:0010985	negative regulation of lipoprotein particle clearance	1	1/304	7/18679	0.108527	0.108527	0.483417	CSK	Biological Process
GO:0010988	regulation of low-density lipoprotein particle clearance	1	1/304	7/18679	0.108527	0.108527	0.483417	CSK	Biological Process
GO:0017196	N-terminal peptidyl-methionine acetylation	1	1/304	7/18679	0.108527	0.108527	0.483417	NAA60	Biological Process
GO:0018026	peptidyl-lysine monomethylation	1	1/304	7/18679	0.108527	0.108527	0.483417	SETD3	Biological Process
GO:0019919	peptidyl-arginine methylation, to asymmetrical-dimethyl arginine	1	1/304	7/18679	0.108527	0.108527	0.483417	PRMT8	Biological Process
GO:0021798	forebrain dorsal/ventral pattern formation	1	1/304	7/18679	0.108527	0.108527	0.483417	SIX3	Biological Process
GO:0021902	commitment of neuronal cell to specific neuron type in forebrain	1	1/304	7/18679	0.108527	0.108527	0.483417	TBR1	Biological Process
GO:0032055	negative regulation of translation in response to stress	1	1/304	7/18679	0.108527	0.108527	0.483417	RBM4	Biological Process
GO:0032287	peripheral nervous system myelin maintenance	1	1/304	7/18679	0.108527	0.108527	0.483417	FA2H	Biological Process
GO:0032610	interleukin-1 alpha production	1	1/304	7/18679	0.108527	0.108527	0.483417	CALCA	Biological Process
GO:0032754	positive regulation of interleukin-5 production	1	1/304	7/18679	0.108527	0.108527	0.483417	RARA	Biological Process
GO:0032966	negative regulation of collagen biosynthetic process	1	1/304	7/18679	0.108527	0.108527	0.483417	IL6R	Biological Process
GO:0033148	positive regulation of intracellular estrogen receptor signaling pathway	1	1/304	7/18679	0.108527	0.108527	0.483417	PAK1	Biological Process
GO:0033860	regulation of NAD(P)H oxidase activity	1	1/304	7/18679	0.108527	0.108527	0.483417	INS	Biological Process
GO:0035090	maintenance of apical/basal cell polarity	1	1/304	7/18679	0.108527	0.108527	0.483417	CRB2	Biological Process
GO:0035878	nail development	1	1/304	7/18679	0.108527	0.108527	0.483417	HOXC13	Biological Process
GO:0042045	epithelial fluid transport	1	1/304	7/18679	0.108527	0.108527	0.483417	SLC26A6	Biological Process
GO:0042048	olfactory behavior	1	1/304	7/18679	0.108527	0.108527	0.483417	GRIN1	Biological Process
GO:0043985	histone H4-R3 methylation	1	1/304	7/18679	0.108527	0.108527	0.483417	PRMT8	Biological Process
GO:0045199	maintenance of epithelial cell apical/basal polarity	1	1/304	7/18679	0.108527	0.108527	0.483417	CRB2	Biological Process
GO:0045630	positive regulation of T-helper 2 cell differentiation	1	1/304	7/18679	0.108527	0.108527	0.483417	RARA	Biological Process
GO:0051657	maintenance of organelle location	1	1/304	7/18679	0.108527	0.108527	0.483417	ATP2A1	Biological Process
GO:0060179	male mating behavior	1	1/304	7/18679	0.108527	0.108527	0.483417	GRIN1	Biological Process
GO:0060676	ureteric bud formation	1	1/304	7/18679	0.108527	0.108527	0.483417	NOG	Biological Process
GO:0070831	basement membrane assembly	1	1/304	7/18679	0.108527	0.108527	0.483417	PLOD3	Biological Process
GO:0071803	positive regulation of podosome assembly	1	1/304	7/18679	0.108527	0.108527	0.483417	LCP1	Biological Process
GO:0072235	metanephric distal tubule development	1	1/304	7/18679	0.108527	0.108527	0.483417	POU3F3	Biological Process
GO:0090050	positive regulation of cell migration involved in sprouting angiogenesis	1	1/304	7/18679	0.108527	0.108527	0.483417	CIB1	Biological Process
GO:0097151	positive regulation of inhibitory postsynaptic potential	1	1/304	7/18679	0.108527	0.108527	0.483417	IGSF9B	Biological Process
GO:0098828	modulation of inihbitory postsynaptic potential	1	1/304	7/18679	0.108527	0.108527	0.483417	IGSF9B	Biological Process
GO:1900044	regulation of protein K63-linked ubiquitination	1	1/304	7/18679	0.108527	0.108527	0.483417	PARP10	Biological Process
GO:1900107	regulation of nodal signaling pathway	1	1/304	7/18679	0.108527	0.108527	0.483417	DACT2	Biological Process
GO:1901072	glucosamine-containing compound catabolic process	1	1/304	7/18679	0.108527	0.108527	0.483417	CHID1	Biological Process
GO:1902074	response to salt	1	1/304	7/18679	0.108527	0.108527	0.483417	HPCA	Biological Process
GO:0048870	cell motility	26	26/304	1237/18679	0.108653	0.108653	0.483417	CIB1/CSK/DMTN/ARC/NSMF/NPHP4/HRAS/HTR6/IL6R/ILK/INS/RHOG/LCP1/NBL1/MINK1/PAK1/LURAP1/POU3F3/PLEKHG5/SIX3/SLC9A1/FMNL1/CALCA/ADAM15/CDK5R2/NOG	Biological Process
GO:0051674	localization of cell	26	26/304	1237/18679	0.108653	0.108653	0.483417	CIB1/CSK/DMTN/ARC/NSMF/NPHP4/HRAS/HTR6/IL6R/ILK/INS/RHOG/LCP1/NBL1/MINK1/PAK1/LURAP1/POU3F3/PLEKHG5/SIX3/SLC9A1/FMNL1/CALCA/ADAM15/CDK5R2/NOG	Biological Process
GO:0031497	chromatin assembly	5	5/304	155/18679	0.109375	0.109375	0.485319	CDAN1/H2AFX/TSPYL2/NAA60/PARP10	Biological Process
GO:0051701	interaction with host	5	5/304	155/18679	0.109375	0.109375	0.485319	ADRBK1/ATP6V0D2/ATP6V1H/ATP6V0A1/SLC11A1	Biological Process
GO:0016197	endosomal transport	7	7/304	247/18679	0.109649	0.109649	0.485883	VPS37D/DENND3/TRAK1/RHOB/RAB5C/GOSR2/USP6NL	Biological Process
GO:0001501	skeletal system development	12	12/304	494/18679	0.110122	0.110122	0.487125	RAI1/DLX1/DLX2/EN1/ZNF385A/HOXB4/HOXD3/FGFRL1/RARA/SHOX/NOG/ADAMTS4	Biological Process
GO:0090501	RNA phosphodiester bond hydrolysis	4	4/304	112/18679	0.11023	0.11023	0.487125	TOE1/SMG6/RNASEK/DBR1	Biological Process
GO:0048729	tissue morphogenesis	14	14/304	597/18679	0.110373	0.110373	0.487125	LBX1/KRT71/CSK/KDM6B/CRB2/HOXB4/ILK/NRARP/PAK1/RARA/SIX3/TBX6/PLOD3/NOG	Biological Process
GO:1903078	positive regulation of protein localization to plasma membrane	2	2/304	35/18679	0.110714	0.110714	0.487324	CIB1/RHOG	Biological Process
GO:1904377	positive regulation of protein localization to cell periphery	2	2/304	35/18679	0.110714	0.110714	0.487324	CIB1/RHOG	Biological Process
GO:0001649	osteoblast differentiation	6	6/304	201/18679	0.110889	0.110889	0.487447	ID3/IL6R/ILK/ACHE/CREB3L1/NOG	Biological Process
GO:0030111	regulation of Wnt signaling pathway	8	8/304	296/18679	0.111579	0.111579	0.487781	FRAT1/DACT2/NPHP4/HIC1/ILK/NRARP/SIX3/NOG	Biological Process
GO:0051259	protein oligomerization	11	11/304	445/18679	0.112224	0.112224	0.487781	DHRS4/GRIN1/HRAS/ACADS/ILK/INS/ACHE/FGFRL1/RXRG/SLC9A1/TRAF2	Biological Process
GO:0045921	positive regulation of exocytosis	3	3/304	72/18679	0.112651	0.112651	0.487781	STX1A/STXBP1/CDK5R2	Biological Process
GO:1901700	response to oxygen-containing compound	31	31/304	1519/18679	0.112943	0.112943	0.487781	OSBPL7/CSK/CYP1A2/DMTN/KDM6B/ATP6V0D2/NSMF/GRIN1/HPCA/HRAS/IL6R/INS/RHOB/LOXL1/KCNK4/ATP6V1H/ATP6V0A1/RARA/BLK/CARD9/SLC26A6/SLC2A4/SLC9A1/SLC11A1/TRAF2/TNIP2/OR51E2/SESN2/BRSK2/GPR37L1/PTGES	Biological Process
GO:0002237	response to molecule of bacterial origin	8	8/304	297/18679	0.113151	0.113151	0.487781	CYP1A2/IL6R/LOXL1/RARA/CARD9/SLC11A1/TNIP2/PTGES	Biological Process
GO:0044249	cellular biosynthetic process	105	105/304	5826/18679	0.114029	0.114029	0.487781	FOXO6/TADA3/CIB1/AGPAT2/LBX1/TBR1/RAI1/RHEBL1/MRPL55/CRABP2/CDAN1/ZNF785/ZNF362/CYP1A2/DLX1/DLX2/FAAP20/EN1/FHIT/PUF60/TRAK1/KDM6B/OTP/FPGS/SSBP3/ZNF385A/PYDC1/DECR2/NKX2-8/GBGT1/ZNF777/GRIN1/GUK1/H2AFX/HIC1/HPCA/HOXB4/HOXC13/HOXD3/HRAS/ID3/ILK/INS/RHOG/LMO2/MAZ/ACHE/ASCL2/RNASEK/ETV3L/NRARP/MUC3A/MUC6/ZBTB7B/RPS27L/NAGPA/CHST15/PITX3/ATP6V0A1/PMS2P3/POU3F3/CDKAL1/ZKSCAN7/PRMT8/RGMA/REXO4/HHATL/R…	Biological Process
GO:0051017	actin filament bundle assembly	4	4/304	114/18679	0.115599	0.115599	0.487781	DMTN/LCP1/PAK1/SLC9A1	Biological Process
GO:0006111	regulation of gluconeogenesis	2	2/304	36/18679	0.11602	0.11602	0.487781	INS/SESN2	Biological Process
GO:0009262	deoxyribonucleotide metabolic process	2	2/304	36/18679	0.11602	0.11602	0.487781	SMUG1/GUK1	Biological Process
GO:0019068	virion assembly	2	2/304	36/18679	0.11602	0.11602	0.487781	VPS37D/USP6NL	Biological Process
GO:0032885	regulation of polysaccharide biosynthetic process	2	2/304	36/18679	0.11602	0.11602	0.487781	INS/PPP1R3G	Biological Process
GO:0044743	intracellular protein transmembrane import	2	2/304	36/18679	0.11602	0.11602	0.487781	DNAJC19/PAM16	Biological Process
GO:0045739	positive regulation of DNA repair	2	2/304	36/18679	0.11602	0.11602	0.487781	H2AFX/SLF2	Biological Process
GO:0048016	inositol phosphate-mediated signaling	2	2/304	36/18679	0.11602	0.11602	0.487781	CIB1/SLC9A1	Biological Process
GO:0031623	receptor internalization	3	3/304	73/18679	0.116143	0.116143	0.487781	ADRBK1/ACHE/CALCA	Biological Process
GO:0031589	cell-substrate adhesion	8	8/304	299/18679	0.116332	0.116332	0.487781	CIB1/DMTN/HOXD3/ILK/MFI2/MINK1/SLC9A1/ADAM15	Biological Process
GO:0009725	response to hormone	22	22/304	1029/18679	0.116592	0.116592	0.487781	CSK/CYP1A2/PAQR7/ATP6V0D2/NSMF/GRIN1/HRAS/ACADS/IL6R/INS/LMO2/ATP6V1H/ATP6V0A1/RARA/RXRG/BLK/SLC2A4/SLC9A1/SLC9A3/OR51E2/SESN2/PLOD3	Biological Process
GO:0051099	positive regulation of binding	4	4/304	115/18679	0.118326	0.118326	0.487781	PACS1/RARA/RFNG/TRAF2	Biological Process
GO:0072659	protein localization to plasma membrane	6	6/304	205/18679	0.118724	0.118724	0.487781	CIB1/AP2M1/CSK/RHOG/PACS1/STXBP1	Biological Process
GO:0050769	positive regulation of neurogenesis	9	9/304	350/18679	0.119259	0.119259	0.487781	FOXO6/CRABP2/CPNE9/OTP/NSMF/HOXD3/ILK/NBL1/CPNE5	Biological Process
GO:0007422	peripheral nervous system development	3	3/304	74/18679	0.119675	0.119675	0.487781	GPC1/ILK/FA2H	Biological Process
GO:0051963	regulation of synapse assembly	3	3/304	74/18679	0.119675	0.119675	0.487781	FLRT1/GRIN1/CLSTN3	Biological Process
GO:0051050	positive regulation of transport	19	19/304	871/18679	0.120163	0.120163	0.487781	HUWE1/CIB1/TSGA13/UBE2J2/ADRBK1/ARC/PYDC1/HPCA/INS/ACHE/PAEP/BLK/SLC26A6/SLC9A1/SLC11A1/STX1A/STXBP1/OR51E2/CDK5R2	Biological Process
GO:1903530	regulation of secretion by cell	14	14/304	606/18679	0.120292	0.120292	0.487781	CPLX1/ADRBK1/PYDC1/INS/ACHE/PAEP/BLK/STX1A/STXBP1/TRAF2/OR51E2/DOC2A/CDK5R2/BRSK2	Biological Process
GO:1990778	protein localization to cell periphery	6	6/304	206/18679	0.120725	0.120725	0.487781	CIB1/AP2M1/CSK/RHOG/PACS1/STXBP1	Biological Process
GO:0048011	neurotrophin TRK receptor signaling pathway	10	10/304	401/18679	0.120776	0.120776	0.487781	AP2M1/ADRBK1/AP2A2/FGD2/NGEF/GRIN1/HRAS/PLEKHG5/LINGO1/FGD3	Biological Process
GO:0034332	adherens junction organization	4	4/304	116/18679	0.12108	0.12108	0.487781	CDH17/CSK/DMTN/SLC9A1	Biological Process
GO:0034614	cellular response to reactive oxygen species	4	4/304	116/18679	0.12108	0.12108	0.487781	KDM6B/RHOB/TRAF2/GPR37L1	Biological Process
GO:0010761	fibroblast migration	2	2/304	37/18679	0.121389	0.121389	0.487781	DMTN/ILK	Biological Process
GO:0031076	embryonic camera-type eye development	2	2/304	37/18679	0.121389	0.121389	0.487781	RARA/SIX3	Biological Process
GO:0042516	regulation of tyrosine phosphorylation of Stat3 protein	2	2/304	37/18679	0.121389	0.121389	0.487781	CTF1/IL6R	Biological Process
GO:0050832	defense response to fungus	2	2/304	37/18679	0.121389	0.121389	0.487781	COTL1/CALCA	Biological Process
GO:0072665	protein localization to vacuole	2	2/304	37/18679	0.121389	0.121389	0.487781	NAGPA/GOSR2	Biological Process
GO:0050795	regulation of behavior	6	6/304	207/18679	0.122743	0.122743	0.487781	TBR1/HTR1D/IL6R/INS/NBL1/PLXNA3	Biological Process
GO:0002176	male germ cell proliferation	1	1/304	8/18679	0.123042	0.123042	0.487781	CIB1	Biological Process
GO:0002468	dendritic cell antigen processing and presentation	1	1/304	8/18679	0.123042	0.123042	0.487781	SLC11A1	Biological Process
GO:0002604	regulation of dendritic cell antigen processing and presentation	1	1/304	8/18679	0.123042	0.123042	0.487781	SLC11A1	Biological Process
GO:0003057	regulation of the force of heart contraction by chemical signal	1	1/304	8/18679	0.123042	0.123042	0.487781	ADRBK1	Biological Process
GO:0005981	regulation of glycogen catabolic process	1	1/304	8/18679	0.123042	0.123042	0.487781	INS	Biological Process
GO:0006896	Golgi to vacuole transport	1	1/304	8/18679	0.123042	0.123042	0.487781	GOSR2	Biological Process
GO:0007217	tachykinin receptor signaling pathway	1	1/304	8/18679	0.123042	0.123042	0.487781	ADRBK1	Biological Process
GO:0008298	intracellular mRNA localization	1	1/304	8/18679	0.123042	0.123042	0.487781	ZNF385A	Biological Process
GO:0009186	deoxyribonucleoside diphosphate metabolic process	1	1/304	8/18679	0.123042	0.123042	0.487781	GUK1	Biological Process
GO:0009265	2'-deoxyribonucleotide biosynthetic process	1	1/304	8/18679	0.123042	0.123042	0.487781	GUK1	Biological Process
GO:0010523	negative regulation of calcium ion transport into cytosol	1	1/304	8/18679	0.123042	0.123042	0.487781	CALCA	Biological Process
GO:0010713	negative regulation of collagen metabolic process	1	1/304	8/18679	0.123042	0.123042	0.487781	IL6R	Biological Process
GO:0014807	regulation of somitogenesis	1	1/304	8/18679	0.123042	0.123042	0.487781	NRARP	Biological Process
GO:0015809	arginine transport	1	1/304	8/18679	0.123042	0.123042	0.487781	SLC11A1	Biological Process
GO:0016081	synaptic vesicle docking	1	1/304	8/18679	0.123042	0.123042	0.487781	STX1A	Biological Process
GO:0021860	pyramidal neuron development	1	1/304	8/18679	0.123042	0.123042	0.487781	PLXNA3	Biological Process
GO:0032229	negative regulation of synaptic transmission, GABAergic	1	1/304	8/18679	0.123042	0.123042	0.487781	STXBP1	Biological Process
GO:0032471	negative regulation of endoplasmic reticulum calcium ion concentration	1	1/304	8/18679	0.123042	0.123042	0.487781	ATP2A1	Biological Process
GO:0034086	maintenance of sister chromatid cohesion	1	1/304	8/18679	0.123042	0.123042	0.487781	SLF2	Biological Process
GO:0034088	maintenance of mitotic sister chromatid cohesion	1	1/304	8/18679	0.123042	0.123042	0.487781	SLF2	Biological Process
GO:0034310	primary alcohol catabolic process	1	1/304	8/18679	0.123042	0.123042	0.487781	ALDH3B2	Biological Process
GO:0034350	regulation of glial cell apoptotic process	1	1/304	8/18679	0.123042	0.123042	0.487781	TRAF2	Biological Process
GO:0034351	negative regulation of glial cell apoptotic process	1	1/304	8/18679	0.123042	0.123042	0.487781	TRAF2	Biological Process
GO:0035247	peptidyl-arginine omega-N-methylation	1	1/304	8/18679	0.123042	0.123042	0.487781	PRMT8	Biological Process
GO:0035542	regulation of SNARE complex assembly	1	1/304	8/18679	0.123042	0.123042	0.487781	STXBP1	Biological Process
GO:0035581	sequestering of extracellular ligand from receptor	1	1/304	8/18679	0.123042	0.123042	0.487781	NBL1	Biological Process
GO:0035845	photoreceptor cell outer segment organization	1	1/304	8/18679	0.123042	0.123042	0.487781	NPHP4	Biological Process
GO:0036093	germ cell proliferation	1	1/304	8/18679	0.123042	0.123042	0.487781	CIB1	Biological Process
GO:0043353	enucleate erythrocyte differentiation	1	1/304	8/18679	0.123042	0.123042	0.487781	MAEA	Biological Process
GO:0045008	depyrimidination	1	1/304	8/18679	0.123042	0.123042	0.487781	SMUG1	Biological Process
GO:0046385	deoxyribose phosphate biosynthetic process	1	1/304	8/18679	0.123042	0.123042	0.487781	GUK1	Biological Process
GO:0048318	axial mesoderm development	1	1/304	8/18679	0.123042	0.123042	0.487781	NOG	Biological Process
GO:0048733	sebaceous gland development	1	1/304	8/18679	0.123042	0.123042	0.487781	FA2H	Biological Process
GO:0048843	negative regulation of axon extension involved in axon guidance	1	1/304	8/18679	0.123042	0.123042	0.487781	PLXNA3	Biological Process
GO:0051014	actin filament severing	1	1/304	8/18679	0.123042	0.123042	0.487781	FMNL1	Biological Process
GO:0060242	contact inhibition	1	1/304	8/18679	0.123042	0.123042	0.487781	PAK1	Biological Process
GO:0060253	negative regulation of glial cell proliferation	1	1/304	8/18679	0.123042	0.123042	0.487781	ASCL2	Biological Process
GO:0060267	positive regulation of respiratory burst	1	1/304	8/18679	0.123042	0.123042	0.487781	INS	Biological Process
GO:0060534	trachea cartilage development	1	1/304	8/18679	0.123042	0.123042	0.487781	RARA	Biological Process
GO:0086036	regulation of cardiac muscle cell membrane potential	1	1/304	8/18679	0.123042	0.123042	0.487781	SLC9A1	Biological Process
GO:0090073	positive regulation of protein homodimerization activity	1	1/304	8/18679	0.123042	0.123042	0.487781	TRAF2	Biological Process
GO:0098597	observational learning	1	1/304	8/18679	0.123042	0.123042	0.487781	PAK1	Biological Process
GO:1903430	negative regulation of cell maturation	1	1/304	8/18679	0.123042	0.123042	0.487781	TBX6	Biological Process
GO:2000252	negative regulation of feeding behavior	1	1/304	8/18679	0.123042	0.123042	0.487781	INS	Biological Process
GO:2000465	regulation of glycogen (starch) synthase activity	1	1/304	8/18679	0.123042	0.123042	0.487781	PPP1R3G	Biological Process
GO:2000628	regulation of miRNA metabolic process	1	1/304	8/18679	0.123042	0.123042	0.487781	HRAS	Biological Process
GO:2000781	positive regulation of double-strand break repair	1	1/304	8/18679	0.123042	0.123042	0.487781	SLF2	Biological Process
GO:0031295	T cell costimulation	3	3/304	75/18679	0.123246	0.123246	0.487781	CSK/PAK1/CD247	Biological Process
GO:0035019	somatic stem cell population maintenance	3	3/304	75/18679	0.123246	0.123246	0.487781	ASCL2/NANOG/NOG	Biological Process
GO:0030155	regulation of cell adhesion	14	14/304	609/18679	0.123711	0.123711	0.488213	CIB1/CSK/DACT2/DMTN/ILK/MFI2/NRARP/MINK1/PAK1/RARA/SLC9A1/TRAF2/ADAM15/CD247	Biological Process
GO:0040008	regulation of growth	14	14/304	609/18679	0.123711	0.123711	0.488213	CIB1/RAI1/CRABP2/BNIPL/CPNE9/ILK/INS/PLXNA3/CPNE5/TSPYL2/SLC9A1/ADAM15/NOG/CLSTN3	Biological Process
GO:0042692	muscle cell differentiation	9	9/304	353/18679	0.123799	0.123799	0.488213	KDM6B/ID3/ILK/LRRC10/RARA/RBM4/SLC9A1/SETD3/WDR1	Biological Process
GO:0030217	T cell differentiation	6	6/304	208/18679	0.124777	0.124777	0.491483	NRARP/MINK1/RARA/BLK/NHEJ1/FZD8	Biological Process
GO:0038179	neurotrophin signaling pathway	10	10/304	404/18679	0.125033	0.125033	0.491619	AP2M1/ADRBK1/AP2A2/FGD2/NGEF/GRIN1/HRAS/PLEKHG5/LINGO1/FGD3	Biological Process
GO:0043065	positive regulation of apoptotic process	13	13/304	558/18679	0.12511	0.12511	0.491619	PANO1/FGD2/NGEF/GRIN1/ID3/RHOB/RPS27L/UTP11L/PLEKHG5/RAPSN/SLC9A1/TRAF2/FGD3	Biological Process
GO:0006302	double-strand break repair	5	5/304	162/18679	0.125307	0.125307	0.491808	CIB1/ZSWIM7/H2AFX/SLF2/NHEJ1	Biological Process
GO:0032940	secretion by cell	20	20/304	931/18679	0.125855	0.125855	0.493368	CPLX1/ADRBK1/DMTN/PYDC1/INS/LCP2/ACHE/PAEP/PAK1/BLK/SLC1A7/STX1A/STXBP1/TRAF2/OR51E2/DOC2A/CDK5R2/BRSK2/CREB3L1/WDR1	Biological Process
GO:0061572	actin filament bundle organization	4	4/304	118/18679	0.126671	0.126671	0.495524	DMTN/LCP1/PAK1/SLC9A1	Biological Process
GO:0046850	regulation of bone remodeling	2	2/304	38/18679	0.126818	0.126818	0.495524	CSK/CALCA	Biological Process
GO:0031294	lymphocyte costimulation	3	3/304	76/18679	0.126855	0.126855	0.495524	CSK/PAK1/CD247	Biological Process
GO:0090092	regulation of transmembrane receptor protein serine/threonine kinase signaling pathway	6	6/304	210/18679	0.128895	0.128895	0.498063	DACT2/FAM89B/CRB2/ILK/NBL1/NOG	Biological Process
GO:0002697	regulation of immune effector process	10	10/304	407/18679	0.129373	0.129373	0.498063	AP2M1/C1orf210/AP2A2/INS/ATP6V1H/PACS1/RARA/TRAF2/CD247/PHYHIP	Biological Process
GO:0050852	T cell receptor signaling pathway	4	4/304	119/18679	0.129507	0.129507	0.498063	CSK/LCP2/PAK1/CD247	Biological Process
GO:0000165	MAPK cascade	18	18/304	827/18679	0.129682	0.129682	0.498063	CIB1/CSK/DUSP2/MAPK15/MAPK8IP3/GRIN1/HRAS/IL6R/ILK/INS/MINK1/PAK1/NDRG2/RBM4/CARD9/TRAF2/FZD8/GPR37L1	Biological Process
GO:0022607	cellular component assembly	44	44/304	2279/18679	0.129764	0.129764	0.498063	CDH17/SLU7/DHRS4/CDAN1/VPS37D/DMTN/FGD2/SSBP3/FLRT1/NFU1/GPC1/GRIN1/H2AFX/HRAS/ACADS/ILK/INS/CATIP/RHOG/LCP1/ACHE/MAP1LC3C/PAK1/RPS27L/ATP6V0A1/FGFRL1/LIMS2/SLF2/PCDHB11/RXRG/TSPYL2/SLC9A1/STX1A/STXBP1/TRAF2/NAA60/PARP10/EIF3B/FGD3/PLOD3/TMSB10/USP6NL/CLSTN3/WDR1	Biological Process
GO:0006446	regulation of translational initiation	3	3/304	77/18679	0.130503	0.130503	0.498063	RARA/RBM4/EIF3B	Biological Process
GO:0050830	defense response to Gram-positive bacterium	3	3/304	77/18679	0.130503	0.130503	0.498063	IL6R/CARD9/CALCA	Biological Process
GO:1901879	regulation of protein depolymerization	3	3/304	77/18679	0.130503	0.130503	0.498063	CIB1/DMTN/WDR1	Biological Process
GO:0051098	regulation of binding	7	7/304	259/18679	0.131141	0.131141	0.498063	PACS1/PRMT8/RARA/RFNG/TRAF2/ADAM15/NOG	Biological Process
GO:0043068	positive regulation of programmed cell death	13	13/304	563/18679	0.131249	0.131249	0.498063	PANO1/FGD2/NGEF/GRIN1/ID3/RHOB/RPS27L/UTP11L/PLEKHG5/RAPSN/SLC9A1/TRAF2/FGD3	Biological Process
GO:0007010	cytoskeleton organization	22	22/304	1046/18679	0.131525	0.131525	0.498063	MAEA/CIB1/KRT71/DMTN/FGD2/ARC/NPHP4/HRAS/ILK/CATIP/RHOG/LCP1/MINK1/PAK1/LURAP1/PLXNA3/SLC9A1/FMNL1/FGD3/BRSK2/TMSB10/WDR1	Biological Process
GO:0044087	regulation of cellular component biogenesis	15	15/304	669/18679	0.132093	0.132093	0.498063	DMTN/FLRT1/GRIN1/HRAS/INS/RHOG/LCP1/PAK1/SLF2/SLC9A1/STX1A/STXBP1/PARP10/TMSB10/CLSTN3	Biological Process
GO:0007271	synaptic transmission, cholinergic	2	2/304	39/18679	0.132303	0.132303	0.498063	ACHE/RAPSN	Biological Process
GO:0042503	tyrosine phosphorylation of Stat3 protein	2	2/304	39/18679	0.132303	0.132303	0.498063	CTF1/IL6R	Biological Process
GO:0045494	photoreceptor cell maintenance	2	2/304	39/18679	0.132303	0.132303	0.498063	CIB2/NPHP4	Biological Process
GO:0045668	negative regulation of osteoblast differentiation	2	2/304	39/18679	0.132303	0.132303	0.498063	ID3/NOG	Biological Process
GO:0045744	negative regulation of G-protein coupled receptor protein signaling pathway	2	2/304	39/18679	0.132303	0.132303	0.498063	ADRBK1/CALCA	Biological Process
GO:0060323	head morphogenesis	2	2/304	39/18679	0.132303	0.132303	0.498063	SSBP3/NOG	Biological Process
GO:0007507	heart development	11	11/304	461/18679	0.13353	0.13353	0.498063	LBX1/ADRBK1/KDM6B/ID3/ILK/LRRC10/FGFRL1/RARA/SLC9A1/ADAM15/NOG	Biological Process
GO:0015711	organic anion transport	10	10/304	410/18679	0.133793	0.133793	0.498063	CPLX1/PAK1/SLC26A6/SLC1A7/SLC11A1/STX1A/STXBP1/SLC25A22/CPTP/SLC22A13	Biological Process
GO:0048489	synaptic vesicle transport	4	4/304	121/18679	0.135257	0.135257	0.498063	CPLX1/STX1A/STXBP1/DOC2A	Biological Process
GO:0097480	establishment of synaptic vesicle localization	4	4/304	121/18679	0.135257	0.135257	0.498063	CPLX1/STX1A/STXBP1/DOC2A	Biological Process
GO:0071214	cellular response to abiotic stimulus	7	7/304	262/18679	0.136821	0.136821	0.498063	NSMF/H2AFX/HPCA/RHOB/KCNK4/SLC2A4/SLC9A1	Biological Process
GO:0000290	deadenylation-dependent decapping of nuclear-transcribed mRNA	1	1/304	9/18679	0.13732	0.13732	0.498063	LSM1	Biological Process
GO:0001714	endodermal cell fate specification	1	1/304	9/18679	0.13732	0.13732	0.498063	NANOG	Biological Process
GO:0001839	neural plate morphogenesis	1	1/304	9/18679	0.13732	0.13732	0.498063	NOG	Biological Process
GO:0002043	blood vessel endothelial cell proliferation involved in sprouting angiogenesis	1	1/304	9/18679	0.13732	0.13732	0.498063	NRARP	Biological Process
GO:0009133	nucleoside diphosphate biosynthetic process	1	1/304	9/18679	0.13732	0.13732	0.498063	GUK1	Biological Process
GO:0009162	deoxyribonucleoside monophosphate metabolic process	1	1/304	9/18679	0.13732	0.13732	0.498063	GUK1	Biological Process
GO:0009629	response to gravity	1	1/304	9/18679	0.13732	0.13732	0.498063	STX1A	Biological Process
GO:0009750	response to fructose	1	1/304	9/18679	0.13732	0.13732	0.498063	SLC26A6	Biological Process
GO:0010533	regulation of activation of Janus kinase activity	1	1/304	9/18679	0.13732	0.13732	0.498063	IL6R	Biological Process
GO:0019673	GDP-mannose metabolic process	1	1/304	9/18679	0.13732	0.13732	0.498063	GUK1	Biological Process
GO:0019732	antifungal humoral response	1	1/304	9/18679	0.13732	0.13732	0.498063	CALCA	Biological Process
GO:0021559	trigeminal nerve development	1	1/304	9/18679	0.13732	0.13732	0.498063	PLXNA3	Biological Process
GO:0021612	facial nerve structural organization	1	1/304	9/18679	0.13732	0.13732	0.498063	PLXNA3	Biological Process
GO:0021859	pyramidal neuron differentiation	1	1/304	9/18679	0.13732	0.13732	0.498063	PLXNA3	Biological Process
GO:0021940	positive regulation of cerebellar granule cell precursor proliferation	1	1/304	9/18679	0.13732	0.13732	0.498063	GPR37L1	Biological Process
GO:0030853	negative regulation of granulocyte differentiation	1	1/304	9/18679	0.13732	0.13732	0.498063	RARA	Biological Process
GO:0035246	peptidyl-arginine N-methylation	1	1/304	9/18679	0.13732	0.13732	0.498063	PRMT8	Biological Process
GO:0035278	negative regulation of translation involved in gene silencing by miRNA	1	1/304	9/18679	0.13732	0.13732	0.498063	RBM4	Biological Process
GO:0040033	negative regulation of translation, ncRNA-mediated	1	1/304	9/18679	0.13732	0.13732	0.498063	RBM4	Biological Process
GO:0044252	negative regulation of multicellular organismal metabolic process	1	1/304	9/18679	0.13732	0.13732	0.498063	IL6R	Biological Process
GO:0045974	regulation of translation, ncRNA-mediated	1	1/304	9/18679	0.13732	0.13732	0.498063	RBM4	Biological Process
GO:0048262	determination of dorsal/ventral asymmetry	1	1/304	9/18679	0.13732	0.13732	0.498063	NBL1	Biological Process
GO:0048263	determination of dorsal identity	1	1/304	9/18679	0.13732	0.13732	0.498063	NBL1	Biological Process
GO:0048280	vesicle fusion with Golgi apparatus	1	1/304	9/18679	0.13732	0.13732	0.498063	GOSR2	Biological Process
GO:0048755	branching morphogenesis of a nerve	1	1/304	9/18679	0.13732	0.13732	0.498063	DLX2	Biological Process
GO:0050765	negative regulation of phagocytosis	1	1/304	9/18679	0.13732	0.13732	0.498063	CSK	Biological Process
GO:0051561	positive regulation of mitochondrial calcium ion concentration	1	1/304	9/18679	0.13732	0.13732	0.498063	ATP2A1	Biological Process
GO:0060044	negative regulation of cardiac muscle cell proliferation	1	1/304	9/18679	0.13732	0.13732	0.498063	NOG	Biological Process
GO:0060513	prostatic bud formation	1	1/304	9/18679	0.13732	0.13732	0.498063	NOG	Biological Process
GO:0060586	multicellular organismal iron ion homeostasis	1	1/304	9/18679	0.13732	0.13732	0.498063	SLC11A1	Biological Process
GO:0061085	regulation of histone H3-K27 methylation	1	1/304	9/18679	0.13732	0.13732	0.498063	EED	Biological Process
GO:0070874	negative regulation of glycogen metabolic process	1	1/304	9/18679	0.13732	0.13732	0.498063	INS	Biological Process
GO:0071468	cellular response to acidic pH	1	1/304	9/18679	0.13732	0.13732	0.498063	SLC9A1	Biological Process
GO:0071550	death-inducing signaling complex assembly	1	1/304	9/18679	0.13732	0.13732	0.498063	TRAF2	Biological Process
GO:0072364	regulation of cellular ketone metabolic process by regulation of transcription from RNA polymerase II promoter	1	1/304	9/18679	0.13732	0.13732	0.498063	NCOR2	Biological Process
GO:0090193	positive regulation of glomerulus development	1	1/304	9/18679	0.13732	0.13732	0.498063	NOG	Biological Process
GO:0097267	omega-hydroxylase P450 pathway	1	1/304	9/18679	0.13732	0.13732	0.498063	CYP1A2	Biological Process
GO:1903358	regulation of Golgi organization	1	1/304	9/18679	0.13732	0.13732	0.498063	USP6NL	Biological Process
GO:1903672	positive regulation of sprouting angiogenesis	1	1/304	9/18679	0.13732	0.13732	0.498063	CIB1	Biological Process
GO:2000765	regulation of cytoplasmic translation	1	1/304	9/18679	0.13732	0.13732	0.498063	ZNF385A	Biological Process
GO:2001224	positive regulation of neuron migration	1	1/304	9/18679	0.13732	0.13732	0.498063	NSMF	Biological Process
GO:0006612	protein targeting to membrane	6	6/304	214/18679	0.137325	0.137325	0.498063	CIB1/DMTN/RTP5/HPCA/PACS1/CACNB1	Biological Process
GO:0050433	regulation of catecholamine secretion	2	2/304	40/18679	0.137842	0.137842	0.498525	ADRBK1/STX1A	Biological Process
GO:0006906	vesicle fusion	3	3/304	79/18679	0.137906	0.137906	0.498525	STX1A/STXBP1/GOSR2	Biological Process
GO:0035249	synaptic transmission, glutamatergic	3	3/304	79/18679	0.137906	0.137906	0.498525	GRIN1/PAK1/CLSTN3	Biological Process
GO:0055088	lipid homeostasis	4	4/304	122/18679	0.13817	0.13817	0.498933	ACADS/INS/MALL/SESN2	Biological Process
GO:0044085	cellular component biogenesis	47	47/304	2466/18679	0.139036	0.139036	0.501511	CDH17/SLU7/DHRS4/CDAN1/VPS37D/DMTN/FGD2/PDCD11/SSBP3/FLRT1/NFU1/GPC1/GRIN1/H2AFX/HRAS/ACADS/ILK/INS/CATIP/RHOG/LCP1/ACHE/MAP1LC3C/PAK1/RPS27L/UTP11L/ATP6V0A1/FGFRL1/LIMS2/SLF2/PCDHB11/RXRG/TSPYL2/DDX31/SLC9A1/STX1A/STXBP1/TRAF2/NAA60/PARP10/EIF3B/FGD3/PLOD3/TMSB10/USP6NL/CLSTN3/WDR1	Biological Process
GO:0072594	establishment of protein localization to organelle	14	14/304	623/18679	0.140398	0.140398	0.505868	HUWE1/TSGA13/UBE2J2/DNAJC19/FAM89B/PAM16/NAGPA/PACS1/RANBP17/SIX3/SLC9A1/SLC11A1/PARP10/GOSR2	Biological Process
GO:0007498	mesoderm development	4	4/304	123/18679	0.141109	0.141109	0.506632	KDM6B/CRB2/TBX6/NOG	Biological Process
GO:0007611	learning or memory	6	6/304	216/18679	0.141635	0.141635	0.506632	TBR1/ARC/ZNF385A/GRIN1/PAK1/KCNK4	Biological Process
GO:0046323	glucose import	3	3/304	80/18679	0.141661	0.141661	0.506632	INS/SLC2A4/SESN2	Biological Process
GO:0001954	positive regulation of cell-matrix adhesion	2	2/304	41/18679	0.143431	0.143431	0.506632	CIB1/ILK	Biological Process
GO:0002181	cytoplasmic translation	2	2/304	41/18679	0.143431	0.143431	0.506632	ZNF385A/RBM4	Biological Process
GO:0007528	neuromuscular junction development	2	2/304	41/18679	0.143431	0.143431	0.506632	PAK1/CACNB1	Biological Process
GO:0021532	neural tube patterning	2	2/304	41/18679	0.143431	0.143431	0.506632	EN1/SSBP3	Biological Process
GO:0032881	regulation of polysaccharide metabolic process	2	2/304	41/18679	0.143431	0.143431	0.506632	INS/PPP1R3G	Biological Process
GO:0034260	negative regulation of GTPase activity	2	2/304	41/18679	0.143431	0.143431	0.506632	HRAS/PTPRN2	Biological Process
GO:0035136	forelimb morphogenesis	2	2/304	41/18679	0.143431	0.143431	0.506632	CRABP2/EN1	Biological Process
GO:0042312	regulation of vasodilation	2	2/304	41/18679	0.143431	0.143431	0.506632	INS/CALCA	Biological Process
GO:0007009	plasma membrane organization	7	7/304	266/18679	0.14458	0.14458	0.506632	CIB1/AP2M1/CSK/RHOG/PACS1/STXBP1/FA2H	Biological Process
GO:0043255	regulation of carbohydrate biosynthetic process	3	3/304	81/18679	0.145449	0.145449	0.506632	INS/PPP1R3G/SESN2	Biological Process
GO:0045778	positive regulation of ossification	3	3/304	81/18679	0.145449	0.145449	0.506632	IL6R/ILK/CALCA	Biological Process
GO:0061387	regulation of extent of cell growth	3	3/304	81/18679	0.145449	0.145449	0.506632	CRABP2/ILK/PLXNA3	Biological Process
GO:0048736	appendage development	5	5/304	171/18679	0.147257	0.147257	0.506632	CRABP2/EN1/HOXC13/RARA/NOG	Biological Process
GO:0060173	limb development	5	5/304	171/18679	0.147257	0.147257	0.506632	CRABP2/EN1/HOXC13/RARA/NOG	Biological Process
GO:0002762	negative regulation of myeloid leukocyte differentiation	2	2/304	42/18679	0.149066	0.149066	0.506632	RARA/CALCA	Biological Process
GO:0008156	negative regulation of DNA replication	2	2/304	42/18679	0.149066	0.149066	0.506632	CDAN1/TSPYL2	Biological Process
GO:0021545	cranial nerve development	2	2/304	42/18679	0.149066	0.149066	0.506632	HOXD3/PLXNA3	Biological Process
GO:0031529	ruffle organization	2	2/304	42/18679	0.149066	0.149066	0.506632	HRAS/RHOG	Biological Process
GO:0042771	intrinsic apoptotic signaling pathway in response to DNA damage by p53 class mediator	2	2/304	42/18679	0.149066	0.149066	0.506632	ZNF385A/RPS27L	Biological Process
GO:0070534	protein K63-linked ubiquitination	2	2/304	42/18679	0.149066	0.149066	0.506632	TRAF2/PARP10	Biological Process
GO:0071398	cellular response to fatty acid	2	2/304	42/18679	0.149066	0.149066	0.506632	KCNK4/OR51E2	Biological Process
GO:1903201	regulation of oxidative stress-induced cell death	2	2/304	42/18679	0.149066	0.149066	0.506632	INS/GPR37L1	Biological Process
GO:0030901	midbrain development	3	3/304	82/18679	0.149271	0.149271	0.506632	EN1/PITX3/NDRG2	Biological Process
GO:0051149	positive regulation of muscle cell differentiation	3	3/304	82/18679	0.149271	0.149271	0.506632	ILK/RBM4/SETD3	Biological Process
GO:1902106	negative regulation of leukocyte differentiation	3	3/304	82/18679	0.149271	0.149271	0.506632	NRARP/RARA/CALCA	Biological Process
GO:0097479	synaptic vesicle localization	4	4/304	126/18679	0.150072	0.150072	0.506632	CPLX1/STX1A/STXBP1/DOC2A	Biological Process
GO:0030073	insulin secretion	6	6/304	220/18679	0.15044	0.15044	0.506632	CPLX1/INS/BLK/STX1A/STXBP1/BRSK2	Biological Process
GO:0006898	receptor-mediated endocytosis	7	7/304	269/18679	0.150535	0.150535	0.506632	AP2M1/ADRBK1/AP2A2/ACHE/SCARA3/SLC9A3/CALCA	Biological Process
GO:0032956	regulation of actin cytoskeleton organization	7	7/304	269/18679	0.150535	0.150535	0.506632	DMTN/HRAS/ILK/PAK1/SLC9A1/TMSB10/WDR1	Biological Process
GO:1903829	positive regulation of cellular protein localization	8	8/304	319/18679	0.150705	0.150705	0.506632	HUWE1/CIB1/TSGA13/UBE2J2/HPCA/INS/RHOG/SLC9A1	Biological Process
GO:0071407	cellular response to organic cyclic compound	9	9/304	370/18679	0.151236	0.151236	0.506632	OSBPL7/PAQR7/DMTN/PAK1/RARA/RXRG/SLC26A6/SLC9A1/OR51E2	Biological Process
GO:0001956	positive regulation of neurotransmitter secretion	1	1/304	10/18679	0.151367	0.151367	0.506632	STX1A	Biological Process
GO:0002183	cytoplasmic translational initiation	1	1/304	10/18679	0.151367	0.151367	0.506632	RBM4	Biological Process
GO:0002679	respiratory burst involved in defense response	1	1/304	10/18679	0.151367	0.151367	0.506632	INS	Biological Process
GO:0006285	base-excision repair, AP site formation	1	1/304	10/18679	0.151367	0.151367	0.506632	SMUG1	Biological Process
GO:0009215	purine deoxyribonucleoside triphosphate metabolic process	1	1/304	10/18679	0.151367	0.151367	0.506632	GUK1	Biological Process
GO:0010452	histone H3-K36 methylation	1	1/304	10/18679	0.151367	0.151367	0.506632	SETD3	Biological Process
GO:0010755	regulation of plasminogen activation	1	1/304	10/18679	0.151367	0.151367	0.506632	MFI2	Biological Process
GO:0014041	regulation of neuron maturation	1	1/304	10/18679	0.151367	0.151367	0.506632	TBX6	Biological Process
GO:0014051	gamma-aminobutyric acid secretion	1	1/304	10/18679	0.151367	0.151367	0.506632	PAK1	Biological Process
GO:0014819	regulation of skeletal muscle contraction	1	1/304	10/18679	0.151367	0.151367	0.506632	ATP2A1	Biological Process
GO:0016188	synaptic vesicle maturation	1	1/304	10/18679	0.151367	0.151367	0.506632	STXBP1	Biological Process
GO:0021561	facial nerve development	1	1/304	10/18679	0.151367	0.151367	0.506632	PLXNA3	Biological Process
GO:0021604	cranial nerve structural organization	1	1/304	10/18679	0.151367	0.151367	0.506632	PLXNA3	Biological Process
GO:0021610	facial nerve morphogenesis	1	1/304	10/18679	0.151367	0.151367	0.506632	PLXNA3	Biological Process
GO:0032494	response to peptidoglycan	1	1/304	10/18679	0.151367	0.151367	0.506632	CARD9	Biological Process
GO:0032926	negative regulation of activin receptor signaling pathway	1	1/304	10/18679	0.151367	0.151367	0.506632	DACT2	Biological Process
GO:0042135	neurotransmitter catabolic process	1	1/304	10/18679	0.151367	0.151367	0.506632	ACHE	Biological Process
GO:0042989	sequestering of actin monomers	1	1/304	10/18679	0.151367	0.151367	0.506632	TMSB10	Biological Process
GO:0042996	regulation of Golgi to plasma membrane protein transport	1	1/304	10/18679	0.151367	0.151367	0.506632	CSK	Biological Process
GO:0043587	tongue morphogenesis	1	1/304	10/18679	0.151367	0.151367	0.506632	HOXC13	Biological Process
GO:0045628	regulation of T-helper 2 cell differentiation	1	1/304	10/18679	0.151367	0.151367	0.506632	RARA	Biological Process
GO:0045989	positive regulation of striated muscle contraction	1	1/304	10/18679	0.151367	0.151367	0.506632	ATP2A1	Biological Process
GO:0046628	positive regulation of insulin receptor signaling pathway	1	1/304	10/18679	0.151367	0.151367	0.506632	INS	Biological Process
GO:0048664	neuron fate determination	1	1/304	10/18679	0.151367	0.151367	0.506632	LBX1	Biological Process
GO:0048672	positive regulation of collateral sprouting	1	1/304	10/18679	0.151367	0.151367	0.506632	CRABP2	Biological Process
GO:0051533	positive regulation of NFAT protein import into nucleus	1	1/304	10/18679	0.151367	0.151367	0.506632	SLC9A1	Biological Process
GO:0060539	diaphragm development	1	1/304	10/18679	0.151367	0.151367	0.506632	FGFRL1	Biological Process
GO:0061000	negative regulation of dendritic spine development	1	1/304	10/18679	0.151367	0.151367	0.506632	NGEF	Biological Process
GO:0070071	proton-transporting two-sector ATPase complex assembly	1	1/304	10/18679	0.151367	0.151367	0.506632	ATP6V0A1	Biological Process
GO:0070102	interleukin-6-mediated signaling pathway	1	1/304	10/18679	0.151367	0.151367	0.506632	IL6R	Biological Process
GO:0071044	histone mRNA catabolic process	1	1/304	10/18679	0.151367	0.151367	0.506632	LSM1	Biological Process
GO:0071801	regulation of podosome assembly	1	1/304	10/18679	0.151367	0.151367	0.506632	LCP1	Biological Process
GO:0072172	mesonephric tubule formation	1	1/304	10/18679	0.151367	0.151367	0.506632	NOG	Biological Process
GO:0098739	import across plasma membrane	1	1/304	10/18679	0.151367	0.151367	0.506632	SLC9A1	Biological Process
GO:1902668	negative regulation of axon guidance	1	1/304	10/18679	0.151367	0.151367	0.506632	PLXNA3	Biological Process
GO:2000345	regulation of hepatocyte proliferation	1	1/304	10/18679	0.151367	0.151367	0.506632	LIMS2	Biological Process
GO:0042127	regulation of cell proliferation	29	29/304	1458/18679	0.151928	0.151928	0.507995	CIB1/LBX1/CSK/CTF1/BNIPL/OTP/LDOC1/SSBP3/NKX2-8/HRAS/IL6R/ILK/INS/RHOG/ASCL2/NRARP/PAK1/FGFRL1/POU3F3/LIMS2/NDRG2/RARA/BLK/SIX3/FA2H/PARP10/NOG/GPR37L1/PTGES	Biological Process
GO:0051092	positive regulation of NF-kappaB transcription factor activity	4	4/304	127/18679	0.153108	0.153108	0.510441	CIB1/RHEBL1/INS/TRAF2	Biological Process
GO:0002286	T cell activation involved in immune response	3	3/304	83/18679	0.153124	0.153124	0.510441	LCP1/RARA/SLC11A1	Biological Process
GO:0045638	negative regulation of myeloid cell differentiation	3	3/304	83/18679	0.153124	0.153124	0.510441	CIB1/RARA/CALCA	Biological Process
GO:0009607	response to biotic stimulus	19	19/304	904/18679	0.153546	0.153546	0.511331	AP2M1/C1orf210/CYP1A2/AP2A2/COTL1/IL6R/LOXL1/ATP6V1H/PACS1/RARA/CARD9/SLC11A1/TNIP2/CALCA/PRRT1/CD247/ADAMTS4/PTGES/PHYHIP	Biological Process
GO:0042059	negative regulation of epidermal growth factor receptor signaling pathway	2	2/304	43/18679	0.154745	0.154745	0.514285	AP2M1/AP2A2	Biological Process
GO:2000179	positive regulation of neural precursor cell proliferation	2	2/304	43/18679	0.154745	0.154745	0.514285	OTP/GPR37L1	Biological Process
GO:0046777	protein autophosphorylation	6	6/304	222/18679	0.154933	0.154933	0.514391	CSK/MAPK15/INS/MINK1/PAK1/BLK	Biological Process
GO:1903707	negative regulation of hemopoiesis	4	4/304	128/18679	0.156166	0.156166	0.515536	CIB1/NRARP/RARA/CALCA	Biological Process
GO:0048638	regulation of developmental growth	7	7/304	272/18679	0.156603	0.156603	0.515536	RAI1/CRABP2/CPNE9/ILK/PLXNA3/CPNE5/NOG	Biological Process
GO:0001934	positive regulation of protein phosphorylation	20	20/304	962/18679	0.156897	0.156897	0.515536	CIB1/CSK/CTF1/MAPK8IP3/DOK7/GRIN1/HRAS/IL6R/ILK/INS/LCP2/MINK1/PAK1/CARD9/SLC11A1/TRAF2/CALCA/FZD8/CDK5R2/GPR37L1	Biological Process
GO:0019319	hexose biosynthetic process	3	3/304	84/18679	0.157009	0.157009	0.515536	INS/CHST15/SESN2	Biological Process
GO:0036503	ERAD pathway	3	3/304	84/18679	0.157009	0.157009	0.515536	UBE2J2/TMUB1/BRSK2	Biological Process
GO:1903524	positive regulation of blood circulation	3	3/304	84/18679	0.157009	0.157009	0.515536	INS/CALCA/OR51E2	Biological Process
GO:0040012	regulation of locomotion	15	15/304	690/18679	0.157349	0.157349	0.515536	CIB1/TBR1/DMTN/NSMF/HRAS/HTR1D/IL6R/ILK/INS/NBL1/MINK1/PAK1/PLXNA3/ADAM15/NOG	Biological Process
GO:0048738	cardiac muscle tissue development	5	5/304	175/18679	0.157506	0.157506	0.515536	KDM6B/LRRC10/RARA/SLC9A1/NOG	Biological Process
GO:0007612	learning	4	4/304	129/18679	0.159247	0.159247	0.515536	TBR1/ARC/GRIN1/PAK1	Biological Process
GO:0090002	establishment of protein localization to plasma membrane	4	4/304	129/18679	0.159247	0.159247	0.515536	CIB1/CSK/RHOG/PACS1	Biological Process
GO:0023014	signal transduction by protein phosphorylation	18	18/304	855/18679	0.159903	0.159903	0.515536	CIB1/CSK/DUSP2/MAPK15/MAPK8IP3/GRIN1/HRAS/IL6R/ILK/INS/MINK1/PAK1/NDRG2/RBM4/CARD9/TRAF2/FZD8/GPR37L1	Biological Process
GO:0030514	negative regulation of BMP signaling pathway	2	2/304	44/18679	0.160466	0.160466	0.515536	NBL1/NOG	Biological Process
GO:0032651	regulation of interleukin-1 beta production	2	2/304	44/18679	0.160466	0.160466	0.515536	PYDC1/MEFV	Biological Process
GO:0038083	peptidyl-tyrosine autophosphorylation	2	2/304	44/18679	0.160466	0.160466	0.515536	CSK/BLK	Biological Process
GO:0050432	catecholamine secretion	2	2/304	44/18679	0.160466	0.160466	0.515536	ADRBK1/STX1A	Biological Process
GO:0050771	negative regulation of axonogenesis	2	2/304	44/18679	0.160466	0.160466	0.515536	PLXNA3/LINGO1	Biological Process
GO:0065002	intracellular protein transmembrane transport	2	2/304	44/18679	0.160466	0.160466	0.515536	DNAJC19/PAM16	Biological Process
GO:1901185	negative regulation of ERBB signaling pathway	2	2/304	44/18679	0.160466	0.160466	0.515536	AP2M1/AP2A2	Biological Process
GO:0048660	regulation of smooth muscle cell proliferation	3	3/304	85/18679	0.160924	0.160924	0.515536	IL6R/ILK/NDRG2	Biological Process
GO:0050715	positive regulation of cytokine secretion	3	3/304	85/18679	0.160924	0.160924	0.515536	PYDC1/INS/PAEP	Biological Process
GO:0051705	multi-organism behavior	3	3/304	85/18679	0.160924	0.160924	0.515536	MSS51/GRIN1/HRAS	Biological Process
GO:0042325	regulation of phosphorylation	28	28/304	1412/18679	0.160932	0.160932	0.515536	TADA3/CIB1/CSK/CTF1/DUSP2/DMTN/MAPK8IP3/PYDC1/DOK7/GRIN1/HRAS/IL6R/ILK/INS/LCP2/MINK1/PAK1/NDRG2/TSPYL2/CARD9/SLC11A1/TRAF2/CALCA/FZD8/SESN2/CDK5R2/NOG/GPR37L1	Biological Process
GO:0051607	defense response to virus	8	8/304	325/18679	0.161887	0.161887	0.515536	AP2M1/C1orf210/AP2A2/ATP6V1H/PACS1/CARD9/CD247/PHYHIP	Biological Process
GO:0051336	regulation of hydrolase activity	25	25/304	1245/18679	0.162305	0.162305	0.515536	CHN1/DNAJC19/ADRBK1/FGD2/DENND3/DNMBP/NGEF/CRB2/GIT1/HPCA/HRAS/RHOG/ARHGAP1/MEFV/PAM16/RPS27L/PSD/PLEKHG5/PTPRN2/SMAP2/TRAF2/RIN3/FGD3/BRSK2/USP6NL	Biological Process
GO:0022617	extracellular matrix disassembly	4	4/304	130/18679	0.162351	0.162351	0.515536	LCP1/MFI2/ADAM15/ADAMTS4	Biological Process
GO:1903510	mucopolysaccharide metabolic process	4	4/304	130/18679	0.162351	0.162351	0.515536	GPC1/CHST15/SLC9A1/CHST1	Biological Process
GO:0030278	regulation of ossification	5	5/304	177/18679	0.162738	0.162738	0.515536	ID3/IL6R/ILK/CALCA/NOG	Biological Process
GO:0045321	leukocyte activation	15	15/304	695/18679	0.16372	0.16372	0.515536	CSK/INS/LCP1/LCP2/NRARP/MINK1/PAK1/RARA/BLK/SLC11A1/TRAF2/TNIP2/NHEJ1/FZD8/CD247	Biological Process
GO:0014070	response to organic cyclic compound	17	17/304	804/18679	0.164159	0.164159	0.515536	OSBPL7/CYP1A2/PAQR7/DMTN/GRIN1/HPCA/ACADS/IL6R/PAK1/RARA/RXRG/CARD9/SLC26A6/SLC9A1/SLC9A3/OR51E2/PTGES	Biological Process
GO:1903955	positive regulation of protein targeting to mitochondrion	3	3/304	86/18679	0.164869	0.164869	0.515536	HUWE1/TSGA13/UBE2J2	Biological Process
GO:0006887	exocytosis	9	9/304	378/18679	0.165114	0.165114	0.515536	CPLX1/DMTN/PAK1/STX1A/STXBP1/DOC2A/CDK5R2/BRSK2/WDR1	Biological Process
GO:0002579	positive regulation of antigen processing and presentation	1	1/304	11/18679	0.165186	0.165186	0.515536	SLC11A1	Biological Process
GO:0002674	negative regulation of acute inflammatory response	1	1/304	11/18679	0.165186	0.165186	0.515536	INS	Biological Process
GO:0006600	creatine metabolic process	1	1/304	11/18679	0.165186	0.165186	0.515536	CKMT1A	Biological Process
GO:0009071	serine family amino acid catabolic process	1	1/304	11/18679	0.165186	0.165186	0.515536	GCSH	Biological Process
GO:0009223	pyrimidine deoxyribonucleotide catabolic process	1	1/304	11/18679	0.165186	0.165186	0.515536	SMUG1	Biological Process
GO:0009263	deoxyribonucleotide biosynthetic process	1	1/304	11/18679	0.165186	0.165186	0.515536	GUK1	Biological Process
GO:0009820	alkaloid metabolic process	1	1/304	11/18679	0.165186	0.165186	0.515536	CYP1A2	Biological Process
GO:0010763	positive regulation of fibroblast migration	1	1/304	11/18679	0.165186	0.165186	0.515536	DMTN	Biological Process
GO:0018027	peptidyl-lysine dimethylation	1	1/304	11/18679	0.165186	0.165186	0.515536	SETD3	Biological Process
GO:0021924	cell proliferation in external granule layer	1	1/304	11/18679	0.165186	0.165186	0.515536	GPR37L1	Biological Process
GO:0021930	cerebellar granule cell precursor proliferation	1	1/304	11/18679	0.165186	0.165186	0.515536	GPR37L1	Biological Process
GO:0021936	regulation of cerebellar granule cell precursor proliferation	1	1/304	11/18679	0.165186	0.165186	0.515536	GPR37L1	Biological Process
GO:0030836	positive regulation of actin filament depolymerization	1	1/304	11/18679	0.165186	0.165186	0.515536	WDR1	Biological Process
GO:0032025	response to cobalt ion	1	1/304	11/18679	0.165186	0.165186	0.515536	D2HGDH	Biological Process
GO:0032222	regulation of synaptic transmission, cholinergic	1	1/304	11/18679	0.165186	0.165186	0.515536	ACHE	Biological Process
GO:0032460	negative regulation of protein oligomerization	1	1/304	11/18679	0.165186	0.165186	0.515536	INS	Biological Process
GO:0033145	positive regulation of intracellular steroid hormone receptor signaling pathway	1	1/304	11/18679	0.165186	0.165186	0.515536	PAK1	Biological Process
GO:0034969	histone arginine methylation	1	1/304	11/18679	0.165186	0.165186	0.515536	PRMT8	Biological Process
GO:0043249	erythrocyte maturation	1	1/304	11/18679	0.165186	0.165186	0.515536	MAEA	Biological Process
GO:0045060	negative thymic T cell selection	1	1/304	11/18679	0.165186	0.165186	0.515536	MINK1	Biological Process
GO:0045721	negative regulation of gluconeogenesis	1	1/304	11/18679	0.165186	0.165186	0.515536	INS	Biological Process
GO:0045760	positive regulation of action potential	1	1/304	11/18679	0.165186	0.165186	0.515536	SLC9A1	Biological Process
GO:0046348	amino sugar catabolic process	1	1/304	11/18679	0.165186	0.165186	0.515536	CHID1	Biological Process
GO:0050665	hydrogen peroxide biosynthetic process	1	1/304	11/18679	0.165186	0.165186	0.515536	CYP1A2	Biological Process
GO:0060394	negative regulation of pathway-restricted SMAD protein phosphorylation	1	1/304	11/18679	0.165186	0.165186	0.515536	NOG	Biological Process
GO:0071397	cellular response to cholesterol	1	1/304	11/18679	0.165186	0.165186	0.515536	OSBPL7	Biological Process
GO:0071872	cellular response to epinephrine stimulus	1	1/304	11/18679	0.165186	0.165186	0.515536	SLC9A1	Biological Process
GO:0072070	loop of Henle development	1	1/304	11/18679	0.165186	0.165186	0.515536	POU3F3	Biological Process
GO:0097286	iron ion import	1	1/304	11/18679	0.165186	0.165186	0.515536	MFI2	Biological Process
GO:2000778	positive regulation of interleukin-6 secretion	1	1/304	11/18679	0.165186	0.165186	0.515536	PAEP	Biological Process
GO:0006022	aminoglycan metabolic process	5	5/304	178/18679	0.16538	0.16538	0.515536	GPC1/CHST15/SLC9A1/CHID1/CHST1	Biological Process
GO:0022898	regulation of transmembrane transporter activity	5	5/304	178/18679	0.16538	0.16538	0.515536	ARC/INS/MINK1/SLC9A1/CACNB1	Biological Process
GO:0090288	negative regulation of cellular response to growth factor stimulus	4	4/304	131/18679	0.165477	0.165477	0.515536	FAM89B/GPC1/NBL1/NOG	Biological Process
GO:0006904	vesicle docking involved in exocytosis	2	2/304	45/18679	0.166224	0.166224	0.515536	STX1A/STXBP1	Biological Process
GO:0017144	drug metabolic process	2	2/304	45/18679	0.166224	0.166224	0.515536	CYP1A2/GUK1	Biological Process
GO:0030520	intracellular estrogen receptor signaling pathway	2	2/304	45/18679	0.166224	0.166224	0.515536	TADA3/PAK1	Biological Process
GO:0046928	regulation of neurotransmitter secretion	2	2/304	45/18679	0.166224	0.166224	0.515536	STX1A/STXBP1	Biological Process
GO:0060998	regulation of dendritic spine development	2	2/304	45/18679	0.166224	0.166224	0.515536	FOXO6/NGEF	Biological Process
GO:0090303	positive regulation of wound healing	2	2/304	45/18679	0.166224	0.166224	0.515536	DMTN/HRAS	Biological Process
GO:0007264	small GTPase mediated signal transduction	19	19/304	917/18679	0.16799	0.16799	0.520522	RABL2A/CHN1/RHPN1/RHEBL1/FGD2/DNMBP/NGEF/GRIN1/HRAS/ARF5/RHOB/RHOG/ARHGAP1/PAK1/PSD/PLEKHG5/RAB5C/FMNL1/FGD3	Biological Process
GO:0009100	glycoprotein metabolic process	10	10/304	432/18679	0.168588	0.168588	0.521141	TRAK1/GBGT1/GPC1/MUC3A/MUC6/NAGPA/CHST15/PORCN/ALG8/PARP10	Biological Process
GO:0002576	platelet degranulation	3	3/304	87/18679	0.168842	0.168842	0.521141	DMTN/STXBP1/WDR1	Biological Process
GO:0045666	positive regulation of neuron differentiation	7	7/304	278/18679	0.169069	0.169069	0.521141	FOXO6/CRABP2/CPNE9/HOXD3/ILK/NBL1/CPNE5	Biological Process
GO:0007178	transmembrane receptor protein serine/threonine kinase signaling pathway	8	8/304	329/18679	0.169551	0.169551	0.521141	DACT2/FAM89B/CRB2/ILK/NBL1/RGMA/NOG/NCOR2	Biological Process
GO:0006333	chromatin assembly or disassembly	5	5/304	180/18679	0.170715	0.170715	0.521141	CDAN1/H2AFX/TSPYL2/NAA60/PARP10	Biological Process
GO:0050867	positive regulation of cell activation	7	7/304	279/18679	0.171188	0.171188	0.521141	CSK/DMTN/PAK1/RARA/TRAF2/TNIP2/CD247	Biological Process
GO:0009892	negative regulation of metabolic process	48	48/304	2572/18679	0.171285	0.171285	0.521141	PANO1/CIB1/CSK/CDAN1/DLX1/DLX2/DUSP2/EN1/DMTN/FHIT/PYDC1/CRB2/H2AFX/HIC1/HPCA/HOXB4/HRAS/ID3/IL6R/ILK/INS/ASCL2/NRARP/PAM16/POU3F3/NDRG2/HHATL/PTPRN2/RARA/RBM4/SALL2/TSPYL2/SIX3/SOX3/TBX6/TRAF2/CALCA/ZBTB3/NANOG/UPK3B/TSC22D4/FZD8/ZNF282/PARP10/EED/TAF1C/NOG/NCOR2	Biological Process
GO:0045840	positive regulation of mitotic nuclear division	2	2/304	46/18679	0.172018	0.172018	0.521141	INS/SLF2	Biological Process
GO:0051893	regulation of focal adhesion assembly	2	2/304	46/18679	0.172018	0.172018	0.521141	DMTN/SLC9A1	Biological Process
GO:0090109	regulation of cell-substrate junction assembly	2	2/304	46/18679	0.172018	0.172018	0.521141	DMTN/SLC9A1	Biological Process
GO:0010629	negative regulation of gene expression	29	29/304	1481/18679	0.172256	0.172256	0.521141	DLX1/DLX2/EN1/PYDC1/H2AFX/HIC1/HOXB4/HRAS/ID3/ASCL2/NRARP/POU3F3/RARA/RBM4/SALL2/SIX3/SOX3/TBX6/CALCA/ZBTB3/UPK3B/TSC22D4/FZD8/ZNF282/PARP10/EED/TAF1C/NOG/NCOR2	Biological Process
GO:0001708	cell fate specification	3	3/304	88/18679	0.172843	0.172843	0.521141	LBX1/TBX6/NANOG	Biological Process
GO:0007569	cell aging	3	3/304	88/18679	0.172843	0.172843	0.521141	H2AFX/HRAS/ILK	Biological Process
GO:0048659	smooth muscle cell proliferation	3	3/304	88/18679	0.172843	0.172843	0.521141	IL6R/ILK/NDRG2	Biological Process
GO:0010942	positive regulation of cell death	13	13/304	594/18679	0.172944	0.172944	0.521141	PANO1/FGD2/NGEF/GRIN1/ID3/RHOB/RPS27L/UTP11L/PLEKHG5/RAPSN/SLC9A1/TRAF2/FGD3	Biological Process
GO:0008283	cell proliferation	36	36/304	1882/18679	0.173755	0.173755	0.521141	CIB1/LBX1/CSK/CTF1/BNIPL/OTP/FPGS/LDOC1/SSBP3/NKX2-8/HOXB4/HRAS/IL6R/ILK/INS/RHOG/ACHE/ASCL2/NRARP/PAK1/FGFRL1/POU3F3/LIMS2/NDRG2/RARA/BLK/SIX3/SLC11A1/FA2H/CALCA/NAA60/NANOG/PARP10/NOG/GPR37L1/PTGES	Biological Process
GO:0033043	regulation of organelle organization	20	20/304	978/18679	0.174447	0.174447	0.521141	HUWE1/TADA3/CIB1/TSGA13/UBE2J2/DMTN/HRAS/ILK/INS/LCP1/PAK1/PLXNA3/SLF2/SLC9A1/STXBP1/PARP10/EED/TMSB10/USP6NL/WDR1	Biological Process
GO:0033554	cellular response to stress	36	36/304	1883/18679	0.174579	0.174579	0.521141	HUWE1/CIB1/SLU7/UBE2J2/ZSWIM7/FAAP20/KDM6B/MAPK8IP3/SMUG1/ANKS4B/ZNF385A/H2AFX/HIC1/HRAS/INS/RHOB/MAP1LC3C/ATP2A1/MINK1/PAK1/RPS27L/SLF2/RBM4/TSPYL2/CARD9/SLC2A4/SLC9A1/TRAF2/NHEJ1/FZD8/TMUB1/BRSK2/CREB3L1/GPR37L1/GOSR2/PHYHIP	Biological Process
GO:0019722	calcium-mediated signaling	4	4/304	134/18679	0.174981	0.174981	0.521141	CIB1/DMTN/HPCA/SLC9A1	Biological Process
GO:1903649	regulation of cytoplasmic transport	10	10/304	436/18679	0.175346	0.175346	0.521141	HUWE1/TSGA13/UBE2J2/CSK/FAM89B/RBM4/SLC9A1/CALCA/PARP10/BRSK2	Biological Process
GO:0043122	regulation of I-kappaB kinase/NF-kappaB signaling	6	6/304	231/18679	0.175863	0.175863	0.521141	TMED4/LURAP1/PLEKHG5/CARD9/TRAF2/TNIP2	Biological Process
GO:0072655	establishment of protein localization to mitochondrion	5	5/304	182/18679	0.176116	0.176116	0.521141	HUWE1/TSGA13/UBE2J2/DNAJC19/PAM16	Biological Process
GO:0043207	response to external biotic stimulus	18	18/304	869/18679	0.176338	0.176338	0.521141	AP2M1/C1orf210/CYP1A2/AP2A2/COTL1/IL6R/LOXL1/ATP6V1H/PACS1/RARA/CARD9/SLC11A1/TNIP2/CALCA/CD247/ADAMTS4/PTGES/PHYHIP	Biological Process
GO:0051707	response to other organism	18	18/304	869/18679	0.176338	0.176338	0.521141	AP2M1/C1orf210/CYP1A2/AP2A2/COTL1/IL6R/LOXL1/ATP6V1H/PACS1/RARA/CARD9/SLC11A1/TNIP2/CALCA/CD247/ADAMTS4/PTGES/PHYHIP	Biological Process
GO:1901360	organic cyclic compound metabolic process	104	104/304	5902/18679	0.176926	0.176926	0.521141	FOXO6/HUWE1/TADA3/CIB1/SLU7/LBX1/TBR1/RAI1/DHRS4/TOE1/NT5C3B/RHEBL1/ZSWIM7/CRABP2/CDAN1/ZNF785/RBFOX3/ZNF362/CYP1A2/DLX1/DLX2/FAAP20/EN1/FHIT/PUF60/TRAK1/PDCD11/KDM6B/SMG6/OTP/FPGS/SMUG1/SSBP3/ZNF385A/PYDC1/NKX2-8/ZNF777/LSM1/GRIN1/GUK1/H2AFX/HIC1/HPCA/HOXB4/HOXC13/HOXD3/HRAS/ID3/ILK/INS/RHOG/LMO2/MAZ/ACHE/ASCL2/RNASEK/ETV3L/NRARP/ZBTB7B/RPS27L/UTP11L/DBR1/PITX3/ATP6V0A1/PMS2P3/POU3F3/CDKAL1/SLF2…	Biological Process
GO:0030198	extracellular matrix organization	9	9/304	385/18679	0.177736	0.177736	0.521141	EFEMP2/ILK/LCP1/LOXL1/MFI2/ADAM15/PLOD3/CREB3L1/ADAMTS4	Biological Process
GO:0006891	intra-Golgi vesicle-mediated transport	2	2/304	47/18679	0.177845	0.177845	0.521141	PACS1/GOSR2	Biological Process
GO:0071320	cellular response to cAMP	2	2/304	47/18679	0.177845	0.177845	0.521141	DMTN/SLC26A6	Biological Process
GO:0022409	positive regulation of cell-cell adhesion	6	6/304	232/18679	0.178257	0.178257	0.521141	CSK/DMTN/PAK1/RARA/TRAF2/CD247	Biological Process
GO:0001840	neural plate development	1	1/304	12/18679	0.17878	0.17878	0.521141	NOG	Biological Process
GO:0001886	endothelial cell morphogenesis	1	1/304	12/18679	0.17878	0.17878	0.521141	PLOD3	Biological Process
GO:0002115	store-operated calcium entry	1	1/304	12/18679	0.17878	0.17878	0.521141	ORAI3	Biological Process
GO:0002689	negative regulation of leukocyte chemotaxis	1	1/304	12/18679	0.17878	0.17878	0.521141	NBL1	Biological Process
GO:0006012	galactose metabolic process	1	1/304	12/18679	0.17878	0.17878	0.521141	CHST1	Biological Process
GO:0006244	pyrimidine nucleotide catabolic process	1	1/304	12/18679	0.17878	0.17878	0.521141	SMUG1	Biological Process
GO:0009396	folic acid-containing compound biosynthetic process	1	1/304	12/18679	0.17878	0.17878	0.521141	FPGS	Biological Process
GO:0009650	UV protection	1	1/304	12/18679	0.17878	0.17878	0.521141	SCARA3	Biological Process
GO:0010667	negative regulation of cardiac muscle cell apoptotic process	1	1/304	12/18679	0.17878	0.17878	0.521141	ILK	Biological Process
GO:0010715	regulation of extracellular matrix disassembly	1	1/304	12/18679	0.17878	0.17878	0.521141	MFI2	Biological Process
GO:0015802	basic amino acid transport	1	1/304	12/18679	0.17878	0.17878	0.521141	SLC11A1	Biological Process
GO:0018216	peptidyl-arginine methylation	1	1/304	12/18679	0.17878	0.17878	0.521141	PRMT8	Biological Process
GO:0019082	viral protein processing	1	1/304	12/18679	0.17878	0.17878	0.521141	VPS37D	Biological Process
GO:0019532	oxalate transport	1	1/304	12/18679	0.17878	0.17878	0.521141	SLC26A6	Biological Process
GO:0021534	cell proliferation in hindbrain	1	1/304	12/18679	0.17878	0.17878	0.521141	GPR37L1	Biological Process
GO:0036297	interstrand cross-link repair	1	1/304	12/18679	0.17878	0.17878	0.521141	FAAP20	Biological Process
GO:0038166	angiotensin-activated signaling pathway	1	1/304	12/18679	0.17878	0.17878	0.521141	SLC26A6	Biological Process
GO:0040015	negative regulation of multicellular organism growth	1	1/304	12/18679	0.17878	0.17878	0.521141	RAI1	Biological Process
GO:0040037	negative regulation of fibroblast growth factor receptor signaling pathway	1	1/304	12/18679	0.17878	0.17878	0.521141	GPC1	Biological Process
GO:0043032	positive regulation of macrophage activation	1	1/304	12/18679	0.17878	0.17878	0.521141	TNIP2	Biological Process
GO:0043217	myelin maintenance	1	1/304	12/18679	0.17878	0.17878	0.521141	FA2H	Biological Process
GO:0043383	negative T cell selection	1	1/304	12/18679	0.17878	0.17878	0.521141	MINK1	Biological Process
GO:0046655	folic acid metabolic process	1	1/304	12/18679	0.17878	0.17878	0.521141	FPGS	Biological Process
GO:0048552	regulation of metalloenzyme activity	1	1/304	12/18679	0.17878	0.17878	0.521141	CIB1	Biological Process
GO:0050961	detection of temperature stimulus involved in sensory perception	1	1/304	12/18679	0.17878	0.17878	0.521141	CALCA	Biological Process
GO:0050965	detection of temperature stimulus involved in sensory perception of pain	1	1/304	12/18679	0.17878	0.17878	0.521141	CALCA	Biological Process
GO:0055022	negative regulation of cardiac muscle tissue growth	1	1/304	12/18679	0.17878	0.17878	0.521141	NOG	Biological Process
GO:0055089	fatty acid homeostasis	1	1/304	12/18679	0.17878	0.17878	0.521141	INS	Biological Process
GO:0060134	prepulse inhibition	1	1/304	12/18679	0.17878	0.17878	0.521141	GRIN1	Biological Process
GO:0060601	lateral sprouting from an epithelium	1	1/304	12/18679	0.17878	0.17878	0.521141	NOG	Biological Process
GO:0061117	negative regulation of heart growth	1	1/304	12/18679	0.17878	0.17878	0.521141	NOG	Biological Process
GO:0070633	transepithelial transport	1	1/304	12/18679	0.17878	0.17878	0.521141	SLC26A6	Biological Process
GO:0072017	distal tubule development	1	1/304	12/18679	0.17878	0.17878	0.521141	POU3F3	Biological Process
GO:0090192	regulation of glomerulus development	1	1/304	12/18679	0.17878	0.17878	0.521141	NOG	Biological Process
GO:1900015	regulation of cytokine production involved in inflammatory response	1	1/304	12/18679	0.17878	0.17878	0.521141	CHID1	Biological Process
GO:1900271	regulation of long-term synaptic potentiation	1	1/304	12/18679	0.17878	0.17878	0.521141	PAK1	Biological Process
GO:1902358	sulfate transmembrane transport	1	1/304	12/18679	0.17878	0.17878	0.521141	SLC26A6	Biological Process
GO:1990440	positive regulation of transcription from RNA polymerase II promoter in response to endoplasmic reticulum stress	1	1/304	12/18679	0.17878	0.17878	0.521141	CREB3L1	Biological Process
GO:0043062	extracellular structure organization	9	9/304	386/18679	0.179575	0.179575	0.522995	EFEMP2/ILK/LCP1/LOXL1/MFI2/ADAM15/PLOD3/CREB3L1/ADAMTS4	Biological Process
GO:0090287	regulation of cellular response to growth factor stimulus	6	6/304	233/18679	0.180665	0.180665	0.524305	FAM89B/GPC1/CRB2/ILK/NBL1/NOG	Biological Process
GO:0043244	regulation of protein complex disassembly	3	3/304	90/18679	0.180924	0.180924	0.524305	CIB1/DMTN/WDR1	Biological Process
GO:0043408	regulation of MAPK cascade	16	16/304	764/18679	0.182623	0.182623	0.524305	CIB1/CSK/DUSP2/MAPK8IP3/GRIN1/HRAS/IL6R/ILK/INS/MINK1/PAK1/NDRG2/CARD9/TRAF2/FZD8/GPR37L1	Biological Process
GO:0006953	acute-phase response	2	2/304	48/18679	0.183702	0.183702	0.524305	IL6R/INS	Biological Process
GO:0030219	megakaryocyte differentiation	2	2/304	48/18679	0.183702	0.183702	0.524305	CIB1/ZNF385A	Biological Process
GO:0030834	regulation of actin filament depolymerization	2	2/304	48/18679	0.183702	0.183702	0.524305	DMTN/WDR1	Biological Process
GO:0042116	macrophage activation	2	2/304	48/18679	0.183702	0.183702	0.524305	SLC11A1/TNIP2	Biological Process
GO:0060411	cardiac septum morphogenesis	2	2/304	48/18679	0.183702	0.183702	0.524305	FGFRL1/RARA	Biological Process
GO:0071695	anatomical structure maturation	2	2/304	48/18679	0.183702	0.183702	0.524305	GRIN1/CDK5R2	Biological Process
GO:1903391	regulation of adherens junction organization	2	2/304	48/18679	0.183702	0.183702	0.524305	DMTN/SLC9A1	Biological Process
GO:2000738	positive regulation of stem cell differentiation	2	2/304	48/18679	0.183702	0.183702	0.524305	CRB2/HOXB4	Biological Process
GO:0032496	response to lipopolysaccharide	7	7/304	285/18679	0.184144	0.184144	0.524305	CYP1A2/IL6R/LOXL1/RARA/SLC11A1/TNIP2/PTGES	Biological Process
GO:0008360	regulation of cell shape	4	4/304	137/18679	0.184667	0.184667	0.524305	DMTN/FGD2/FMNL1/FGD3	Biological Process
GO:0033002	muscle cell proliferation	4	4/304	137/18679	0.184667	0.184667	0.524305	IL6R/ILK/NDRG2/NOG	Biological Process
GO:0050880	regulation of blood vessel size	4	4/304	137/18679	0.184667	0.184667	0.524305	HTR1D/INS/CALCA/PLOD3	Biological Process
GO:0006942	regulation of striated muscle contraction	3	3/304	91/18679	0.185003	0.185003	0.524305	ADRBK1/ATP2A1/SLC9A1	Biological Process
GO:0046364	monosaccharide biosynthetic process	3	3/304	91/18679	0.185003	0.185003	0.524305	INS/CHST15/SESN2	Biological Process
GO:2001243	negative regulation of intrinsic apoptotic signaling pathway	3	3/304	91/18679	0.185003	0.185003	0.524305	ZNF385A/INS/CREB3L1	Biological Process
GO:0072657	protein localization to membrane	11	11/304	495/18679	0.185437	0.185437	0.524305	CIB1/AP2M1/CSK/DMTN/RTP5/HPCA/RHOG/PAK1/PACS1/STXBP1/CACNB1	Biological Process
GO:0051052	regulation of DNA metabolic process	7	7/304	286/18679	0.186342	0.186342	0.524305	CDAN1/H2AFX/HRAS/ID3/INS/SLF2/TSPYL2	Biological Process
GO:0043066	negative regulation of apoptotic process	17	17/304	822/18679	0.186476	0.186476	0.524305	MAEA/CIB1/DLX1/ZNF385A/GRIN1/HRAS/ILK/INS/POU3F3/LIMS2/RARA/SLC9A1/STXBP1/TRAF2/TNIP2/CREB3L1/NOG	Biological Process
GO:0031324	negative regulation of cellular metabolic process	43	43/304	2302/18679	0.186539	0.186539	0.524305	PANO1/CIB1/CSK/CDAN1/DLX1/DLX2/DUSP2/EN1/DMTN/FHIT/PYDC1/CRB2/H2AFX/HIC1/HPCA/HOXB4/ID3/ILK/INS/ASCL2/NRARP/POU3F3/NDRG2/HHATL/RARA/RBM4/SALL2/TSPYL2/SIX3/SOX3/TBX6/TRAF2/CALCA/ZBTB3/NANOG/TSC22D4/FZD8/ZNF282/PARP10/EED/TAF1C/NOG/NCOR2	Biological Process
GO:0070585	protein localization to mitochondrion	5	5/304	186/18679	0.18711	0.18711	0.524305	HUWE1/TSGA13/UBE2J2/DNAJC19/PAM16	Biological Process
GO:0007270	neuron-neuron synaptic transmission	4	4/304	138/18679	0.187935	0.187935	0.524305	GRIN1/PAK1/STXBP1/CLSTN3	Biological Process
GO:0035150	regulation of tube size	4	4/304	138/18679	0.187935	0.187935	0.524305	HTR1D/INS/CALCA/PLOD3	Biological Process
GO:0016310	phosphorylation	39	39/304	2073/18679	0.188773	0.188773	0.524305	BCKDK/TADA3/CIB1/PIP5KL1/CSK/CTF1/ADRBK1/DUSP2/DMTN/EPHB6/MAPK15/MAPK8IP3/PYDC1/DOK7/GRIN1/GUK1/HRAS/IL6R/ILK/INS/LCP2/MINK1/PAK1/CKMT1A/NDRG2/RARA/RBM4/BLK/TSPYL2/CARD9/SLC11A1/TRAF2/CALCA/FZD8/SESN2/CDK5R2/BRSK2/NOG/GPR37L1	Biological Process
GO:0030042	actin filament depolymerization	2	2/304	49/18679	0.189586	0.189586	0.524305	DMTN/WDR1	Biological Process
GO:0045661	regulation of myoblast differentiation	2	2/304	49/18679	0.189586	0.189586	0.524305	ID3/ILK	Biological Process
GO:0050848	regulation of calcium-mediated signaling	2	2/304	49/18679	0.189586	0.189586	0.524305	CIB1/SLC9A1	Biological Process
GO:1901264	carbohydrate derivative transport	2	2/304	49/18679	0.189586	0.189586	0.524305	GUK1/GLTPD2	Biological Process
GO:1901796	regulation of signal transduction by p53 class mediator	2	2/304	49/18679	0.189586	0.189586	0.524305	ZNF385A/HIC1	Biological Process
GO:0030324	lung development	5	5/304	187/18679	0.189897	0.189897	0.524305	CYP1A2/MAPK8IP3/NKX2-8/PLOD3/NOG	Biological Process
GO:0051054	positive regulation of DNA metabolic process	4	4/304	139/18679	0.191221	0.191221	0.524305	H2AFX/HRAS/INS/SLF2	Biological Process
GO:0060041	retina development in camera-type eye	4	4/304	139/18679	0.191221	0.191221	0.524305	NPHP4/HPCA/ACHE/SIX3	Biological Process
GO:0051046	regulation of secretion	14	14/304	661/18679	0.191524	0.191524	0.524305	CPLX1/ADRBK1/PYDC1/INS/ACHE/PAEP/BLK/STX1A/STXBP1/TRAF2/OR51E2/DOC2A/CDK5R2/BRSK2	Biological Process
GO:0001878	response to yeast	1	1/304	13/18679	0.192154	0.192154	0.524305	CALCA	Biological Process
GO:0002031	G-protein coupled receptor internalization	1	1/304	13/18679	0.192154	0.192154	0.524305	CALCA	Biological Process
GO:0002726	positive regulation of T cell cytokine production	1	1/304	13/18679	0.192154	0.192154	0.524305	TRAF2	Biological Process
GO:0002830	positive regulation of type 2 immune response	1	1/304	13/18679	0.192154	0.192154	0.524305	RARA	Biological Process
GO:0003148	outflow tract septum morphogenesis	1	1/304	13/18679	0.192154	0.192154	0.524305	RARA	Biological Process
GO:0006828	manganese ion transport	1	1/304	13/18679	0.192154	0.192154	0.524305	SLC11A1	Biological Process
GO:0010801	negative regulation of peptidyl-threonine phosphorylation	1	1/304	13/18679	0.192154	0.192154	0.524305	DMTN	Biological Process
GO:0010984	regulation of lipoprotein particle clearance	1	1/304	13/18679	0.192154	0.192154	0.524305	CSK	Biological Process
GO:0014912	negative regulation of smooth muscle cell migration	1	1/304	13/18679	0.192154	0.192154	0.524305	ILK	Biological Process
GO:0016024	CDP-diacylglycerol biosynthetic process	1	1/304	13/18679	0.192154	0.192154	0.524305	AGPAT2	Biological Process
GO:0018206	peptidyl-methionine modification	1	1/304	13/18679	0.192154	0.192154	0.524305	NAA60	Biological Process
GO:0019371	cyclooxygenase pathway	1	1/304	13/18679	0.192154	0.192154	0.524305	PTGES	Biological Process
GO:0031282	regulation of guanylate cyclase activity	1	1/304	13/18679	0.192154	0.192154	0.524305	HPCA	Biological Process
GO:0032691	negative regulation of interleukin-1 beta production	1	1/304	13/18679	0.192154	0.192154	0.524305	MEFV	Biological Process
GO:0032725	positive regulation of granulocyte macrophage colony-stimulating factor production	1	1/304	13/18679	0.192154	0.192154	0.524305	PAEP	Biological Process
GO:0032780	negative regulation of ATPase activity	1	1/304	13/18679	0.192154	0.192154	0.524305	PAM16	Biological Process
GO:0033033	negative regulation of myeloid cell apoptotic process	1	1/304	13/18679	0.192154	0.192154	0.524305	MAEA	Biological Process
GO:0042789	mRNA transcription from RNA polymerase II promoter	1	1/304	13/18679	0.192154	0.192154	0.524305	LMO2	Biological Process
GO:0043206	extracellular fibril organization	1	1/304	13/18679	0.192154	0.192154	0.524305	ILK	Biological Process
GO:0045651	positive regulation of macrophage differentiation	1	1/304	13/18679	0.192154	0.192154	0.524305	CALCA	Biological Process
GO:0045821	positive regulation of glycolytic process	1	1/304	13/18679	0.192154	0.192154	0.524305	INS	Biological Process
GO:0046710	GDP metabolic process	1	1/304	13/18679	0.192154	0.192154	0.524305	GUK1	Biological Process
GO:0050746	regulation of lipoprotein metabolic process	1	1/304	13/18679	0.192154	0.192154	0.524305	HHATL	Biological Process
GO:0050774	negative regulation of dendrite morphogenesis	1	1/304	13/18679	0.192154	0.192154	0.524305	NGEF	Biological Process
GO:0051482	positive regulation of cytosolic calcium ion concentration involved in phospholipase C-activating G-protein coupled signaling pathway	1	1/304	13/18679	0.192154	0.192154	0.524305	CALCA	Biological Process
GO:0060263	regulation of respiratory burst	1	1/304	13/18679	0.192154	0.192154	0.524305	INS	Biological Process
GO:0060272	embryonic skeletal joint morphogenesis	1	1/304	13/18679	0.192154	0.192154	0.524305	NOG	Biological Process
GO:0071436	sodium ion export	1	1/304	13/18679	0.192154	0.192154	0.524305	SLC9A1	Biological Process
GO:0071871	response to epinephrine	1	1/304	13/18679	0.192154	0.192154	0.524305	SLC9A1	Biological Process
GO:0072044	collecting duct development	1	1/304	13/18679	0.192154	0.192154	0.524305	DACT2	Biological Process
GO:0090330	regulation of platelet aggregation	1	1/304	13/18679	0.192154	0.192154	0.524305	DMTN	Biological Process
GO:0097067	cellular response to thyroid hormone stimulus	1	1/304	13/18679	0.192154	0.192154	0.524305	LMO2	Biological Process
GO:1902166	negative regulation of intrinsic apoptotic signaling pathway in response to DNA damage by p53 class mediator	1	1/304	13/18679	0.192154	0.192154	0.524305	ZNF385A	Biological Process
GO:1902914	regulation of protein polyubiquitination	1	1/304	13/18679	0.192154	0.192154	0.524305	PARP10	Biological Process
GO:1903206	negative regulation of hydrogen peroxide-induced cell death	1	1/304	13/18679	0.192154	0.192154	0.524305	GPR37L1	Biological Process
GO:1904152	regulation of retrograde protein transport, ER to cytosol	1	1/304	13/18679	0.192154	0.192154	0.524305	BRSK2	Biological Process
GO:2000479	regulation of cAMP-dependent protein kinase activity	1	1/304	13/18679	0.192154	0.192154	0.524305	SESN2	Biological Process
GO:2000651	positive regulation of sodium ion transmembrane transporter activity	1	1/304	13/18679	0.192154	0.192154	0.524305	SLC9A1	Biological Process
GO:0019886	antigen processing and presentation of exogenous peptide antigen via MHC class II	3	3/304	93/18679	0.193231	0.193231	0.524305	AP2M1/AP2A2/CTSF	Biological Process
GO:0051261	protein depolymerization	3	3/304	93/18679	0.193231	0.193231	0.524305	CIB1/DMTN/WDR1	Biological Process
GO:0042060	wound healing	15	15/304	718/18679	0.194709	0.194709	0.524305	CSK/DMTN/HRAS/ILK/INS/RHOB/RHOG/LCP2/ATP2A1/PAK1/SLC11A1/STXBP1/ADAM15/NOG/WDR1	Biological Process
GO:0048562	embryonic organ morphogenesis	7	7/304	290/18679	0.195243	0.195243	0.524305	LBX1/DLX2/CRB2/HOXB4/HOXD3/SIX3/NOG	Biological Process
GO:0005978	glycogen biosynthetic process	2	2/304	50/18679	0.195496	0.195496	0.524305	INS/PPP1R3G	Biological Process
GO:0006284	base-excision repair	2	2/304	50/18679	0.195496	0.195496	0.524305	HUWE1/SMUG1	Biological Process
GO:0007632	visual behavior	2	2/304	50/18679	0.195496	0.195496	0.524305	NPHP4/GRIN1	Biological Process
GO:0009250	glucan biosynthetic process	2	2/304	50/18679	0.195496	0.195496	0.524305	INS/PPP1R3G	Biological Process
GO:0032663	regulation of interleukin-2 production	2	2/304	50/18679	0.195496	0.195496	0.524305	CARD9/TRAF2	Biological Process
GO:0045453	bone resorption	2	2/304	50/18679	0.195496	0.195496	0.524305	CSK/CALCA	Biological Process
GO:0070373	negative regulation of ERK1 and ERK2 cascade	2	2/304	50/18679	0.195496	0.195496	0.524305	CSK/NDRG2	Biological Process
GO:0090066	regulation of anatomical structure size	10	10/304	448/18679	0.196362	0.196362	0.524305	CRABP2/DMTN/HTR1D/ILK/INS/PLXNA3/CALCA/PLOD3/TMSB10/WDR1	Biological Process
GO:0051493	regulation of cytoskeleton organization	9	9/304	395/18679	0.196501	0.196501	0.524305	CIB1/DMTN/HRAS/ILK/PAK1/PLXNA3/SLC9A1/TMSB10/WDR1	Biological Process
GO:0035282	segmentation	3	3/304	94/18679	0.197379	0.197379	0.524305	CRB2/NRARP/TBX6	Biological Process
GO:0090174	organelle membrane fusion	3	3/304	94/18679	0.197379	0.197379	0.524305	STX1A/STXBP1/GOSR2	Biological Process
GO:0042327	positive regulation of phosphorylation	20	20/304	998/18679	0.197778	0.197778	0.524305	CIB1/CSK/CTF1/MAPK8IP3/DOK7/GRIN1/HRAS/IL6R/ILK/INS/LCP2/MINK1/PAK1/CARD9/SLC11A1/TRAF2/CALCA/FZD8/CDK5R2/GPR37L1	Biological Process
GO:0010212	response to ionizing radiation	4	4/304	141/18679	0.197847	0.197847	0.524305	H2AFX/IL6R/RHOB/NHEJ1	Biological Process
GO:0043069	negative regulation of programmed cell death	17	17/304	831/18679	0.198177	0.198177	0.524305	MAEA/CIB1/DLX1/ZNF385A/GRIN1/HRAS/ILK/INS/POU3F3/LIMS2/RARA/SLC9A1/STXBP1/TRAF2/TNIP2/CREB3L1/NOG	Biological Process
GO:0006323	DNA packaging	5	5/304	190/18679	0.198346	0.198346	0.524305	CDAN1/H2AFX/TSPYL2/NAA60/PARP10	Biological Process
GO:0031647	regulation of protein stability	5	5/304	190/18679	0.198346	0.198346	0.524305	PANO1/TADA3/ZSWIM7/STXBP1/TNIP2	Biological Process
GO:0050796	regulation of insulin secretion	5	5/304	190/18679	0.198346	0.198346	0.524305	INS/BLK/STX1A/STXBP1/BRSK2	Biological Process
GO:0098660	inorganic ion transmembrane transport	14	14/304	666/18679	0.198846	0.198846	0.524305	CLCN7/ATP6V0D2/GRIN1/ATP2A1/KCNK4/ATP6V1H/ATP6V0A1/ASIC4/SLC26A6/SLC9A1/SLC9A3/SLC11A1/CACNB1/ORAI3	Biological Process
GO:0030097	hemopoiesis	15	15/304	721/18679	0.198947	0.198947	0.524305	MAEA/CIB1/DACT2/DMTN/SSBP3/ZNF385A/HOXB4/LMO2/NRARP/MINK1/RARA/BLK/CALCA/NHEJ1/FZD8	Biological Process
GO:0030335	positive regulation of cell migration	8	8/304	344/18679	0.199697	0.199697	0.524305	CIB1/DMTN/NSMF/HRAS/IL6R/ILK/INS/PAK1	Biological Process
GO:1901652	response to peptide	13	13/304	612/18679	0.199857	0.199857	0.524305	CSK/ATP6V0D2/GRIN1/HRAS/IL6R/INS/ATP6V1H/ATP6V0A1/BLK/CARD9/SLC2A4/SLC9A1/SESN2	Biological Process
GO:0080134	regulation of response to stress	27	27/304	1396/18679	0.200138	0.200138	0.524305	AP2M1/C1orf210/AP2A2/DMTN/MAPK8IP3/ZNF385A/H2AFX/HIC1/HRAS/INS/MEFV/MINK1/PAK1/ATP6V1H/PACS1/SLF2/CARD9/CHID1/TRAF2/TNIP2/FZD8/SESN2/BRSK2/CREB3L1/CD247/GPR37L1/PHYHIP	Biological Process
GO:0010256	endomembrane system organization	11	11/304	504/18679	0.200567	0.200567	0.524305	CIB1/AP2M1/CSK/PLEKHM2/ZNF385A/RHOG/PACS1/RAB5C/STXBP1/FA2H/USP6NL	Biological Process
GO:0072073	kidney epithelium development	4	4/304	142/18679	0.201186	0.201186	0.524305	ILK/POU3F3/RARA/NOG	Biological Process
GO:2001020	regulation of response to DNA damage stimulus	4	4/304	142/18679	0.201186	0.201186	0.524305	ZNF385A/H2AFX/HIC1/SLF2	Biological Process
GO:0030323	respiratory tube development	5	5/304	191/18679	0.201191	0.201191	0.524305	CYP1A2/MAPK8IP3/NKX2-8/PLOD3/NOG	Biological Process
GO:0009948	anterior/posterior axis specification	2	2/304	51/18679	0.201428	0.201428	0.524305	NRARP/TBX6	Biological Process
GO:0030837	negative regulation of actin filament polymerization	2	2/304	51/18679	0.201428	0.201428	0.524305	DMTN/TMSB10	Biological Process
GO:1990542	mitochondrial transmembrane transport	2	2/304	51/18679	0.201428	0.201428	0.524305	DNAJC19/PAM16	Biological Process
GO:0050728	negative regulation of inflammatory response	3	3/304	95/18679	0.201549	0.201549	0.524305	INS/MEFV/CHID1	Biological Process
GO:0072080	nephron tubule development	3	3/304	95/18679	0.201549	0.201549	0.524305	ILK/POU3F3/NOG	Biological Process
GO:0046903	secretion	21	21/304	1058/18679	0.202359	0.202359	0.524305	CPLX1/ADRBK1/DMTN/PYDC1/INS/LCP2/ACHE/PAEP/PAK1/BLK/SLC26A6/SLC1A7/STX1A/STXBP1/TRAF2/OR51E2/DOC2A/CDK5R2/BRSK2/CREB3L1/WDR1	Biological Process
GO:0060548	negative regulation of cell death	18	18/304	890/18679	0.202556	0.202556	0.524305	MAEA/CIB1/DLX1/ZNF385A/GRIN1/HRAS/ILK/INS/POU3F3/LIMS2/RARA/SLC9A1/STXBP1/TRAF2/TNIP2/CREB3L1/NOG/GPR37L1	Biological Process
GO:0032268	regulation of cellular protein metabolic process	44	44/304	2381/18679	0.203151	0.203151	0.524305	PANO1/TADA3/CIB1/OSBPL7/CSK/CTF1/DUSP2/DMTN/FHIT/MAPK8IP3/ZNF385A/NSMF/PYDC1/DOK7/CRB2/GRIN1/HRAS/IL6R/ILK/INS/LCP2/MEFV/MFI2/MINK1/PAK1/RPS27L/NDRG2/HHATL/RARA/RBM4/TSPYL2/CARD9/SLC11A1/TRAF2/CALCA/USP5/FZD8/SESN2/PARP10/EIF3B/EED/CDK5R2/NOG/GPR37L1	Biological Process
GO:0032409	regulation of transporter activity	5	5/304	192/18679	0.20405	0.20405	0.524305	ARC/INS/MINK1/SLC9A1/CACNB1	Biological Process
GO:0070588	calcium ion transmembrane transport	5	5/304	192/18679	0.20405	0.20405	0.524305	GRIN1/ATP2A1/SLC9A1/CACNB1/ORAI3	Biological Process
GO:0006479	protein methylation	4	4/304	143/18679	0.204542	0.204542	0.524305	PRMT8/CAMKMT/SETD3/EED	Biological Process
GO:0008213	protein alkylation	4	4/304	143/18679	0.204542	0.204542	0.524305	PRMT8/CAMKMT/SETD3/EED	Biological Process
GO:0031032	actomyosin structure organization	4	4/304	143/18679	0.204542	0.204542	0.524305	PAK1/LURAP1/SLC9A1/WDR1	Biological Process
GO:0071383	cellular response to steroid hormone stimulus	4	4/304	143/18679	0.204542	0.204542	0.524305	PAQR7/RARA/RXRG/OR51E2	Biological Process
GO:0072358	cardiovascular system development	18	18/304	892/18679	0.205147	0.205147	0.524305	CIB1/LBX1/ADRBK1/KDM6B/CRB2/ID3/ILK/LRRC10/RHOB/LOXL1/NRARP/FGFRL1/RARA/SLC9A1/CALCA/FZD8/ADAM15/NOG	Biological Process
GO:0072359	circulatory system development	18	18/304	892/18679	0.205147	0.205147	0.524305	CIB1/LBX1/ADRBK1/KDM6B/CRB2/ID3/ILK/LRRC10/RHOB/LOXL1/NRARP/FGFRL1/RARA/SLC9A1/CALCA/FZD8/ADAM15/NOG	Biological Process
GO:0002534	cytokine production involved in inflammatory response	1	1/304	14/18679	0.205311	0.205311	0.524305	CHID1	Biological Process
GO:0002827	positive regulation of T-helper 1 type immune response	1	1/304	14/18679	0.205311	0.205311	0.524305	SLC11A1	Biological Process
GO:0006067	ethanol metabolic process	1	1/304	14/18679	0.205311	0.205311	0.524305	ALDH3B2	Biological Process
GO:0006622	protein targeting to lysosome	1	1/304	14/18679	0.205311	0.205311	0.524305	NAGPA	Biological Process
GO:0007063	regulation of sister chromatid cohesion	1	1/304	14/18679	0.205311	0.205311	0.524305	SLF2	Biological Process
GO:0007213	G-protein coupled acetylcholine receptor signaling pathway	1	1/304	14/18679	0.205311	0.205311	0.524305	ADRBK1	Biological Process
GO:0007252	I-kappaB phosphorylation	1	1/304	14/18679	0.205311	0.205311	0.524305	TRAF2	Biological Process
GO:0007635	chemosensory behavior	1	1/304	14/18679	0.205311	0.205311	0.524305	GRIN1	Biological Process
GO:0008272	sulfate transport	1	1/304	14/18679	0.205311	0.205311	0.524305	SLC26A6	Biological Process
GO:0015791	polyol transport	1	1/304	14/18679	0.205311	0.205311	0.524305	SLC26A6	Biological Process
GO:0015812	gamma-aminobutyric acid transport	1	1/304	14/18679	0.205311	0.205311	0.524305	PAK1	Biological Process
GO:0021819	layer formation in cerebral cortex	1	1/304	14/18679	0.205311	0.205311	0.524305	CDK5R2	Biological Process
GO:0021978	telencephalon regionalization	1	1/304	14/18679	0.205311	0.205311	0.524305	SIX3	Biological Process
GO:0022010	central nervous system myelination	1	1/304	14/18679	0.205311	0.205311	0.524305	FA2H	Biological Process
GO:0032291	axon ensheathment in central nervous system	1	1/304	14/18679	0.205311	0.205311	0.524305	FA2H	Biological Process
GO:0032604	granulocyte macrophage colony-stimulating factor production	1	1/304	14/18679	0.205311	0.205311	0.524305	PAEP	Biological Process
GO:0032645	regulation of granulocyte macrophage colony-stimulating factor production	1	1/304	14/18679	0.205311	0.205311	0.524305	PAEP	Biological Process
GO:0035493	SNARE complex assembly	1	1/304	14/18679	0.205311	0.205311	0.524305	STXBP1	Biological Process
GO:0036315	cellular response to sterol	1	1/304	14/18679	0.205311	0.205311	0.524305	OSBPL7	Biological Process
GO:0042976	activation of Janus kinase activity	1	1/304	14/18679	0.205311	0.205311	0.524305	IL6R	Biological Process
GO:0045064	T-helper 2 cell differentiation	1	1/304	14/18679	0.205311	0.205311	0.524305	RARA	Biological Process
GO:0045342	MHC class II biosynthetic process	1	1/304	14/18679	0.205311	0.205311	0.524305	SLC11A1	Biological Process
GO:0046341	CDP-diacylglycerol metabolic process	1	1/304	14/18679	0.205311	0.205311	0.524305	AGPAT2	Biological Process
GO:0046459	short-chain fatty acid metabolic process	1	1/304	14/18679	0.205311	0.205311	0.524305	ACADS	Biological Process
GO:0048240	sperm capacitation	1	1/304	14/18679	0.205311	0.205311	0.524305	SLC26A6	Biological Process
GO:0048841	regulation of axon extension involved in axon guidance	1	1/304	14/18679	0.205311	0.205311	0.524305	PLXNA3	Biological Process
GO:0051194	positive regulation of cofactor metabolic process	1	1/304	14/18679	0.205311	0.205311	0.524305	INS	Biological Process
GO:0051197	positive regulation of coenzyme metabolic process	1	1/304	14/18679	0.205311	0.205311	0.524305	INS	Biological Process
GO:0051590	positive regulation of neurotransmitter transport	1	1/304	14/18679	0.205311	0.205311	0.524305	STX1A	Biological Process
GO:0071542	dopaminergic neuron differentiation	1	1/304	14/18679	0.205311	0.205311	0.524305	PITX3	Biological Process
GO:0071800	podosome assembly	1	1/304	14/18679	0.205311	0.205311	0.524305	LCP1	Biological Process
GO:0072574	hepatocyte proliferation	1	1/304	14/18679	0.205311	0.205311	0.524305	LIMS2	Biological Process
GO:0072575	epithelial cell proliferation involved in liver morphogenesis	1	1/304	14/18679	0.205311	0.205311	0.524305	LIMS2	Biological Process
GO:0086003	cardiac muscle cell contraction	1	1/304	14/18679	0.205311	0.205311	0.524305	SLC9A1	Biological Process
GO:0090005	negative regulation of establishment of protein localization to plasma membrane	1	1/304	14/18679	0.205311	0.205311	0.524305	CSK	Biological Process
GO:0098659	inorganic cation import into cell	1	1/304	14/18679	0.205311	0.205311	0.524305	SLC9A1	Biological Process
GO:0099587	inorganic ion import into cell	1	1/304	14/18679	0.205311	0.205311	0.524305	SLC9A1	Biological Process
GO:1900115	extracellular regulation of signal transduction	1	1/304	14/18679	0.205311	0.205311	0.524305	NBL1	Biological Process
GO:1900116	extracellular negative regulation of signal transduction	1	1/304	14/18679	0.205311	0.205311	0.524305	NBL1	Biological Process
GO:1902165	regulation of intrinsic apoptotic signaling pathway in response to DNA damage by p53 class mediator	1	1/304	14/18679	0.205311	0.205311	0.524305	ZNF385A	Biological Process
GO:0018022	peptidyl-lysine methylation	3	3/304	96/18679	0.20574	0.20574	0.524993	CAMKMT/SETD3/EED	Biological Process
GO:0010332	response to gamma radiation	2	2/304	52/18679	0.207382	0.207382	0.527479	H2AFX/IL6R	Biological Process
GO:0032611	interleukin-1 beta production	2	2/304	52/18679	0.207382	0.207382	0.527479	PYDC1/MEFV	Biological Process
GO:0045762	positive regulation of adenylate cyclase activity	2	2/304	52/18679	0.207382	0.207382	0.527479	HPCA/CALCA	Biological Process
GO:0090398	cellular senescence	2	2/304	52/18679	0.207382	0.207382	0.527479	H2AFX/HRAS	Biological Process
GO:0031399	regulation of protein modification process	32	32/304	1690/18679	0.207514	0.207514	0.527479	TADA3/CIB1/CSK/CTF1/DUSP2/DMTN/MAPK8IP3/NSMF/PYDC1/DOK7/GRIN1/HRAS/IL6R/ILK/INS/LCP2/MINK1/PAK1/NDRG2/HHATL/TSPYL2/CARD9/SLC11A1/TRAF2/CALCA/FZD8/SESN2/PARP10/EED/CDK5R2/NOG/GPR37L1	Biological Process
GO:0030522	intracellular receptor signaling pathway	7	7/304	296/18679	0.208904	0.208904	0.530321	TADA3/CRABP2/MEFV/PAK1/RARA/RXRG/CARD9	Biological Process
GO:0006811	ion transport	29	29/304	1519/18679	0.208954	0.208954	0.530321	CPLX1/CLCN7/ARC/ATP6V0D2/GRIN1/MFI2/ATP2A1/MINK1/PAK1/KCNK4/ATP6V1H/ATP6V0A1/ASIC4/SLC26A6/SLC1A7/SLC2A4/SLC9A1/SLC9A3/SLC11A1/SLC15A1/STX1A/STXBP1/CACNB1/CALCA/SLC25A22/CPTP/ORAI3/SLC22A13/WDR1	Biological Process
GO:0050870	positive regulation of T cell activation	5	5/304	194/18679	0.209808	0.209808	0.530367	CSK/PAK1/RARA/TRAF2/CD247	Biological Process
GO:0002495	antigen processing and presentation of peptide antigen via MHC class II	3	3/304	97/18679	0.20995	0.20995	0.530367	AP2M1/AP2A2/CTSF	Biological Process
GO:0045598	regulation of fat cell differentiation	3	3/304	97/18679	0.20995	0.20995	0.530367	FNDC5/ZNF385A/INS	Biological Process
GO:0061326	renal tubule development	3	3/304	97/18679	0.20995	0.20995	0.530367	ILK/POU3F3/NOG	Biological Process
GO:1903214	regulation of protein targeting to mitochondrion	3	3/304	97/18679	0.20995	0.20995	0.530367	HUWE1/TSGA13/UBE2J2	Biological Process
GO:0010562	positive regulation of phosphorus metabolic process	22	22/304	1121/18679	0.210098	0.210098	0.530367	CIB1/CSK/CTF1/MAPK8IP3/NSMF/DOK7/GRIN1/HPCA/HRAS/IL6R/ILK/INS/LCP2/MINK1/PAK1/CARD9/SLC11A1/TRAF2/CALCA/FZD8/CDK5R2/GPR37L1	Biological Process
GO:0045937	positive regulation of phosphate metabolic process	22	22/304	1121/18679	0.210098	0.210098	0.530367	CIB1/CSK/CTF1/MAPK8IP3/NSMF/DOK7/GRIN1/HPCA/HRAS/IL6R/ILK/INS/LCP2/MINK1/PAK1/CARD9/SLC11A1/TRAF2/CALCA/FZD8/CDK5R2/GPR37L1	Biological Process
GO:0051251	positive regulation of lymphocyte activation	6	6/304	245/18679	0.210527	0.210527	0.531043	CSK/PAK1/RARA/TRAF2/TNIP2/CD247	Biological Process
GO:0071241	cellular response to inorganic substance	4	4/304	145/18679	0.211302	0.211302	0.532105	CYP1A2/DMTN/GRIN1/TRAF2	Biological Process
GO:0001933	negative regulation of protein phosphorylation	8	8/304	350/18679	0.212333	0.212333	0.532105	CIB1/CSK/DUSP2/DMTN/PYDC1/ILK/NDRG2/NOG	Biological Process
GO:0010638	positive regulation of organelle organization	11	11/304	511/18679	0.212699	0.212699	0.532105	HUWE1/TSGA13/UBE2J2/HRAS/INS/LCP1/PAK1/PLXNA3/SLF2/EED/WDR1	Biological Process
GO:0032102	negative regulation of response to external stimulus	6	6/304	246/18679	0.213091	0.213091	0.532105	GRIN1/INS/MEFV/NBL1/PLXNA3/CHID1	Biological Process
GO:0090316	positive regulation of intracellular protein transport	6	6/304	246/18679	0.213091	0.213091	0.532105	HUWE1/CIB1/TSGA13/UBE2J2/HPCA/SLC9A1	Biological Process
GO:0060079	excitatory postsynaptic potential	2	2/304	53/18679	0.213353	0.213353	0.532105	GRIN1/STX1A	Biological Process
GO:0071479	cellular response to ionizing radiation	2	2/304	53/18679	0.213353	0.213353	0.532105	H2AFX/RHOB	Biological Process
GO:1900006	positive regulation of dendrite development	2	2/304	53/18679	0.213353	0.213353	0.532105	FOXO6/ILK	Biological Process
GO:1900407	regulation of cellular response to oxidative stress	2	2/304	53/18679	0.213353	0.213353	0.532105	INS/GPR37L1	Biological Process
GO:0034110	regulation of homotypic cell-cell adhesion	7	7/304	298/18679	0.213536	0.213536	0.532105	CSK/DMTN/NRARP/PAK1/RARA/TRAF2/CD247	Biological Process
GO:0002504	antigen processing and presentation of peptide or polysaccharide antigen via MHC class II	3	3/304	98/18679	0.214179	0.214179	0.532105	AP2M1/AP2A2/CTSF	Biological Process
GO:0051591	response to cAMP	3	3/304	98/18679	0.214179	0.214179	0.532105	DMTN/IL6R/SLC26A6	Biological Process
GO:0006259	DNA metabolic process	18	18/304	899/18679	0.214338	0.214338	0.532105	HUWE1/CIB1/ZSWIM7/CDAN1/FAAP20/FHIT/SMG6/SMUG1/H2AFX/HRAS/ID3/INS/ACHE/RPS27L/SLF2/TSPYL2/NHEJ1/SESN2	Biological Process
GO:0003085	negative regulation of systemic arterial blood pressure	1	1/304	15/18679	0.218254	0.218254	0.532105	CALCA	Biological Process
GO:0006978	DNA damage response, signal transduction by p53 class mediator resulting in transcription of p21 class mediator	1	1/304	15/18679	0.218254	0.218254	0.532105	ZNF385A	Biological Process
GO:0009151	purine deoxyribonucleotide metabolic process	1	1/304	15/18679	0.218254	0.218254	0.532105	GUK1	Biological Process
GO:0010804	negative regulation of tumor necrosis factor-mediated signaling pathway	1	1/304	15/18679	0.218254	0.218254	0.532105	PYDC1	Biological Process
GO:0014821	phasic smooth muscle contraction	1	1/304	15/18679	0.218254	0.218254	0.532105	HTR1D	Biological Process
GO:0015695	organic cation transport	1	1/304	15/18679	0.218254	0.218254	0.532105	SLC22A13	Biological Process
GO:0021527	spinal cord association neuron differentiation	1	1/304	15/18679	0.218254	0.218254	0.532105	LBX1	Biological Process
GO:0030214	hyaluronan catabolic process	1	1/304	15/18679	0.218254	0.218254	0.532105	SLC9A1	Biological Process
GO:0031645	negative regulation of neurological system process	1	1/304	15/18679	0.218254	0.218254	0.532105	CALCA	Biological Process
GO:0032495	response to muramyl dipeptide	1	1/304	15/18679	0.218254	0.218254	0.532105	CARD9	Biological Process
GO:0032634	interleukin-5 production	1	1/304	15/18679	0.218254	0.218254	0.532105	RARA	Biological Process
GO:0032674	regulation of interleukin-5 production	1	1/304	15/18679	0.218254	0.218254	0.532105	RARA	Biological Process
GO:0032682	negative regulation of chemokine production	1	1/304	15/18679	0.218254	0.218254	0.532105	MEFV	Biological Process
GO:0032717	negative regulation of interleukin-8 production	1	1/304	15/18679	0.218254	0.218254	0.532105	IL6R	Biological Process
GO:0035855	megakaryocyte development	1	1/304	15/18679	0.218254	0.218254	0.532105	ZNF385A	Biological Process
GO:0038092	nodal signaling pathway	1	1/304	15/18679	0.218254	0.218254	0.532105	DACT2	Biological Process
GO:0045986	negative regulation of smooth muscle contraction	1	1/304	15/18679	0.218254	0.218254	0.532105	CALCA	Biological Process
GO:0051895	negative regulation of focal adhesion assembly	1	1/304	15/18679	0.218254	0.218254	0.532105	DMTN	Biological Process
GO:0060712	spongiotrophoblast layer development	1	1/304	15/18679	0.218254	0.218254	0.532105	ASCL2	Biological Process
GO:0070734	histone H3-K27 methylation	1	1/304	15/18679	0.218254	0.218254	0.532105	EED	Biological Process
GO:0070989	oxidative demethylation	1	1/304	15/18679	0.218254	0.218254	0.532105	CYP1A2	Biological Process
GO:0071711	basement membrane organization	1	1/304	15/18679	0.218254	0.218254	0.532105	PLOD3	Biological Process
GO:0071732	cellular response to nitric oxide	1	1/304	15/18679	0.218254	0.218254	0.532105	TRAF2	Biological Process
GO:1901032	negative regulation of response to reactive oxygen species	1	1/304	15/18679	0.218254	0.218254	0.532105	GPR37L1	Biological Process
GO:1901070	guanosine-containing compound biosynthetic process	1	1/304	15/18679	0.218254	0.218254	0.532105	GUK1	Biological Process
GO:1903055	positive regulation of extracellular matrix organization	1	1/304	15/18679	0.218254	0.218254	0.532105	MFI2	Biological Process
GO:2000251	positive regulation of actin cytoskeleton reorganization	1	1/304	15/18679	0.218254	0.218254	0.532105	HRAS	Biological Process
GO:0044267	cellular protein metabolic process	84	84/304	4772/18679	0.218298	0.218298	0.532105	HUWE1/PANO1/BCKDK/TADA3/CIB1/DTX2/OSBPL7/UBE2J2/MRPL55/DNAJC19/CSK/CTF1/ADRBK1/DUSP2/DMTN/EPHB6/MAPK15/FHIT/DENND3/TRAK1/KDM6B/MAPK8IP3/ZNF385A/NSMF/PYDC1/GBGT1/DOK7/CRB2/GRIN1/HRAS/IL6R/ILK/INS/LCP2/LOXL1/MEFV/MFI2/MUC3A/MUC6/MINK1/PAK1/PAM16/RPS27L/NAGPA/CRCT1/CDKAL1/UEVLD/PRMT8/NDRG2/HHATL/PTPRN2/RARA/RBM4/SARS/BLK/TSPYL2/LHPP/CARD9/PORCN/SLC11A1/STX1A/TRAF2/D2HGDH/ALG8/CALCA/CAMKMT/NAA60/USP5…	Biological Process
GO:0001676	long-chain fatty acid metabolic process	3	3/304	99/18679	0.218427	0.218427	0.532105	SLC27A3/CYP1A2/PTGES	Biological Process
GO:0010811	positive regulation of cell-substrate adhesion	3	3/304	99/18679	0.218427	0.218427	0.532105	CIB1/DMTN/ILK	Biological Process
GO:0000302	response to reactive oxygen species	5	5/304	197/18679	0.218542	0.218542	0.532105	KDM6B/RHOB/TRAF2/SESN2/GPR37L1	Biological Process
GO:2000147	positive regulation of cell motility	8	8/304	353/18679	0.218765	0.218765	0.532105	CIB1/DMTN/NSMF/HRAS/IL6R/ILK/INS/PAK1	Biological Process
GO:0003382	epithelial cell morphogenesis	2	2/304	54/18679	0.219341	0.219341	0.532105	DACT2/PLOD3	Biological Process
GO:0007405	neuroblast proliferation	2	2/304	54/18679	0.219341	0.219341	0.532105	OTP/SIX3	Biological Process
GO:0010171	body morphogenesis	2	2/304	54/18679	0.219341	0.219341	0.532105	SSBP3/NOG	Biological Process
GO:0035872	nucleotide-binding domain, leucine rich repeat containing receptor signaling pathway	2	2/304	54/18679	0.219341	0.219341	0.532105	MEFV/CARD9	Biological Process
GO:0042531	positive regulation of tyrosine phosphorylation of STAT protein	2	2/304	54/18679	0.219341	0.219341	0.532105	CTF1/IL6R	Biological Process
GO:0048708	astrocyte differentiation	2	2/304	54/18679	0.219341	0.219341	0.532105	NOG/GPR37L1	Biological Process
GO:0071806	protein transmembrane transport	2	2/304	54/18679	0.219341	0.219341	0.532105	DNAJC19/PAM16	Biological Process
GO:0050890	cognition	6	6/304	249/18679	0.220849	0.220849	0.533387	TBR1/ARC/ZNF385A/GRIN1/PAK1/KCNK4	Biological Process
GO:0032270	positive regulation of cellular protein metabolic process	27	27/304	1417/18679	0.222361	0.222361	0.533387	CIB1/OSBPL7/CSK/CTF1/MAPK8IP3/NSMF/DOK7/GRIN1/HRAS/IL6R/ILK/INS/LCP2/MEFV/MFI2/MINK1/PAK1/RPS27L/CARD9/SLC11A1/TRAF2/CALCA/USP5/FZD8/EED/CDK5R2/GPR37L1	Biological Process
GO:0002431	Fc receptor mediated stimulatory signaling pathway	3	3/304	100/18679	0.222692	0.222692	0.533387	CSK/PAK1/CD247	Biological Process
GO:0035335	peptidyl-tyrosine dephosphorylation	3	3/304	100/18679	0.222692	0.222692	0.533387	DUSP2/PTPRN2/PTPN5	Biological Process
GO:0006631	fatty acid metabolic process	8	8/304	355/18679	0.223093	0.223093	0.533387	SLC27A3/CYP1A2/DECR2/ACADS/INS/FA2H/SESN2/PTGES	Biological Process
GO:0051224	negative regulation of protein transport	5	5/304	199/18679	0.224428	0.224428	0.533387	CSK/DMTN/FAM89B/INS/PARP10	Biological Process
GO:1903039	positive regulation of leukocyte cell-cell adhesion	5	5/304	199/18679	0.224428	0.224428	0.533387	CSK/PAK1/RARA/TRAF2/CD247	Biological Process
GO:0051147	regulation of muscle cell differentiation	4	4/304	149/18679	0.225008	0.225008	0.533387	ID3/ILK/RBM4/SETD3	Biological Process
GO:0001657	ureteric bud development	3	3/304	101/18679	0.226973	0.226973	0.533387	ILK/RARA/NOG	Biological Process
GO:0006721	terpenoid metabolic process	3	3/304	101/18679	0.226973	0.226973	0.533387	CRABP2/CYP1A2/GPC1	Biological Process
GO:0010906	regulation of glucose metabolic process	3	3/304	101/18679	0.226973	0.226973	0.533387	INS/PPP1R3G/SESN2	Biological Process
GO:0034764	positive regulation of transmembrane transport	3	3/304	101/18679	0.226973	0.226973	0.533387	ARC/SLC26A6/SLC9A1	Biological Process
GO:0042552	myelination	3	3/304	101/18679	0.226973	0.226973	0.533387	GPC1/ILK/FA2H	Biological Process
GO:0019220	regulation of phosphate metabolic process	31	31/304	1652/18679	0.227065	0.227065	0.533387	TADA3/CIB1/CSK/CTF1/DUSP2/DMTN/MAPK8IP3/SMG6/NSMF/PYDC1/DOK7/GRIN1/HPCA/HRAS/IL6R/ILK/INS/LCP2/MINK1/PAK1/NDRG2/TSPYL2/CARD9/SLC11A1/TRAF2/CALCA/FZD8/SESN2/CDK5R2/NOG/GPR37L1	Biological Process
GO:0006260	DNA replication	7	7/304	304/18679	0.227654	0.227654	0.533387	CDAN1/FHIT/HRAS/ID3/INS/ACHE/TSPYL2	Biological Process
GO:0006486	protein glycosylation	7	7/304	304/18679	0.227654	0.227654	0.533387	TRAK1/GBGT1/MUC3A/MUC6/NAGPA/ALG8/PARP10	Biological Process
GO:0043413	macromolecule glycosylation	7	7/304	304/18679	0.227654	0.227654	0.533387	TRAK1/GBGT1/MUC3A/MUC6/NAGPA/ALG8/PARP10	Biological Process
GO:0002009	morphogenesis of an epithelium	10	10/304	465/18679	0.227896	0.227896	0.533387	LBX1/KRT71/CSK/HOXB4/ILK/NRARP/PAK1/RARA/PLOD3/NOG	Biological Process
GO:0032147	activation of protein kinase activity	10	10/304	465/18679	0.227896	0.227896	0.533387	MAPK8IP3/GRIN1/HRAS/IL6R/INS/MINK1/PAK1/SLC11A1/TRAF2/CALCA	Biological Process
GO:0065008	regulation of biological quality	61	61/304	3415/18679	0.228674	0.228674	0.533387	PANO1/MAEA/TADA3/CIB2/CPLX1/ZSWIM7/CRABP2/CSK/ADRBK1/DMTN/FGD2/IGSF9B/ARC/SMG6/FLRT1/ATP6V0D2/ZNF385A/NSMF/NPHP4/GRIN1/HRAS/HTR1D/ACADS/ILK/INS/RHOB/RHOG/LCP2/MFI2/ACHE/MUC6/NBL1/ATP2A1/PAK1/KCNK4/ATP6V1H/ATP6V0A1/PLXNA3/BLK/PPP1R3G/SLC26A6/SLC1A7/SLC2A4/SLC9A1/SLC9A3/SLC11A1/STX1A/STXBP1/FMNL1/MALL/TNIP2/CALCA/OR51E2/SESN2/DOC2A/FGD3/PLOD3/BRSK2/TMSB10/CLSTN3/WDR1	Biological Process
GO:0065003	macromolecular complex assembly	28	28/304	1481/18679	0.229382	0.229382	0.533387	SLU7/DHRS4/CDAN1/DMTN/SSBP3/GRIN1/H2AFX/HRAS/ACADS/ILK/INS/CATIP/LCP1/ACHE/RPS27L/ATP6V0A1/FGFRL1/SLF2/RXRG/TSPYL2/SLC9A1/STX1A/STXBP1/TRAF2/NAA60/PARP10/EIF3B/TMSB10	Biological Process
GO:0033500	carbohydrate homeostasis	5	5/304	201/18679	0.23036	0.23036	0.533387	INS/PPP1R3G/SLC2A4/SESN2/BRSK2	Biological Process
GO:0042593	glucose homeostasis	5	5/304	201/18679	0.23036	0.23036	0.533387	INS/PPP1R3G/SLC2A4/SESN2/BRSK2	Biological Process
GO:0000028	ribosomal small subunit assembly	1	1/304	16/18679	0.230987	0.230987	0.533387	RPS27L	Biological Process
GO:0001711	endodermal cell fate commitment	1	1/304	16/18679	0.230987	0.230987	0.533387	NANOG	Biological Process
GO:0001967	suckling behavior	1	1/304	16/18679	0.230987	0.230987	0.533387	GRIN1	Biological Process
GO:0002070	epithelial cell maturation	1	1/304	16/18679	0.230987	0.230987	0.533387	SIX3	Biological Process
GO:0003417	growth plate cartilage development	1	1/304	16/18679	0.230987	0.230987	0.533387	RARA	Biological Process
GO:0006474	N-terminal protein amino acid acetylation	1	1/304	16/18679	0.230987	0.230987	0.533387	NAA60	Biological Process
GO:0006516	glycoprotein catabolic process	1	1/304	16/18679	0.230987	0.230987	0.533387	GPC1	Biological Process
GO:0007064	mitotic sister chromatid cohesion	1	1/304	16/18679	0.230987	0.230987	0.533387	SLF2	Biological Process
GO:0010586	miRNA metabolic process	1	1/304	16/18679	0.230987	0.230987	0.533387	HRAS	Biological Process
GO:0010664	negative regulation of striated muscle cell apoptotic process	1	1/304	16/18679	0.230987	0.230987	0.533387	ILK	Biological Process
GO:0021783	preganglionic parasympathetic fiber development	1	1/304	16/18679	0.230987	0.230987	0.533387	PLXNA3	Biological Process
GO:0030322	stabilization of membrane potential	1	1/304	16/18679	0.230987	0.230987	0.533387	KCNK4	Biological Process
GO:0030813	positive regulation of nucleotide catabolic process	1	1/304	16/18679	0.230987	0.230987	0.533387	INS	Biological Process
GO:0032011	ARF protein signal transduction	1	1/304	16/18679	0.230987	0.230987	0.533387	PSD	Biological Process
GO:0032012	regulation of ARF protein signal transduction	1	1/304	16/18679	0.230987	0.230987	0.533387	PSD	Biological Process
GO:0032692	negative regulation of interleukin-1 production	1	1/304	16/18679	0.230987	0.230987	0.533387	MEFV	Biological Process
GO:0032695	negative regulation of interleukin-12 production	1	1/304	16/18679	0.230987	0.230987	0.533387	MEFV	Biological Process
GO:0033158	regulation of protein import into nucleus, translocation	1	1/304	16/18679	0.230987	0.230987	0.533387	PARP10	Biological Process
GO:0033630	positive regulation of cell adhesion mediated by integrin	1	1/304	16/18679	0.230987	0.230987	0.533387	CIB1	Biological Process
GO:0034349	glial cell apoptotic process	1	1/304	16/18679	0.230987	0.230987	0.533387	TRAF2	Biological Process
GO:0035584	calcium-mediated signaling using intracellular calcium source	1	1/304	16/18679	0.230987	0.230987	0.533387	DMTN	Biological Process
GO:0042772	DNA damage response, signal transduction resulting in transcription	1	1/304	16/18679	0.230987	0.230987	0.533387	ZNF385A	Biological Process
GO:0045408	regulation of interleukin-6 biosynthetic process	1	1/304	16/18679	0.230987	0.230987	0.533387	CARD9	Biological Process
GO:0051023	regulation of immunoglobulin secretion	1	1/304	16/18679	0.230987	0.230987	0.533387	TRAF2	Biological Process
GO:0051532	regulation of NFAT protein import into nucleus	1	1/304	16/18679	0.230987	0.230987	0.533387	SLC9A1	Biological Process
GO:0051560	mitochondrial calcium ion homeostasis	1	1/304	16/18679	0.230987	0.230987	0.533387	ATP2A1	Biological Process
GO:0060080	inhibitory postsynaptic potential	1	1/304	16/18679	0.230987	0.230987	0.533387	IGSF9B	Biological Process
GO:0060218	hematopoietic stem cell differentiation	1	1/304	16/18679	0.230987	0.230987	0.533387	HOXB4	Biological Process
GO:0060307	regulation of ventricular cardiac muscle cell membrane repolarization	1	1/304	16/18679	0.230987	0.230987	0.533387	WDR1	Biological Process
GO:0060390	regulation of SMAD protein import into nucleus	1	1/304	16/18679	0.230987	0.230987	0.533387	FAM89B	Biological Process
GO:0070498	interleukin-1-mediated signaling pathway	1	1/304	16/18679	0.230987	0.230987	0.533387	TNIP2	Biological Process
GO:0071236	cellular response to antibiotic	1	1/304	16/18679	0.230987	0.230987	0.533387	SLC9A1	Biological Process
GO:0071276	cellular response to cadmium ion	1	1/304	16/18679	0.230987	0.230987	0.533387	CYP1A2	Biological Process
GO:0072498	embryonic skeletal joint development	1	1/304	16/18679	0.230987	0.230987	0.533387	NOG	Biological Process
GO:0072576	liver morphogenesis	1	1/304	16/18679	0.230987	0.230987	0.533387	LIMS2	Biological Process
GO:0090049	regulation of cell migration involved in sprouting angiogenesis	1	1/304	16/18679	0.230987	0.230987	0.533387	CIB1	Biological Process
GO:1903205	regulation of hydrogen peroxide-induced cell death	1	1/304	16/18679	0.230987	0.230987	0.533387	GPR37L1	Biological Process
GO:1903392	negative regulation of adherens junction organization	1	1/304	16/18679	0.230987	0.230987	0.533387	DMTN	Biological Process
GO:2001014	regulation of skeletal muscle cell differentiation	1	1/304	16/18679	0.230987	0.230987	0.533387	GPC1	Biological Process
GO:0008630	intrinsic apoptotic signaling pathway in response to DNA damage	3	3/304	102/18679	0.23127	0.23127	0.533387	ZNF385A/HIC1/RPS27L	Biological Process
GO:0072163	mesonephric epithelium development	3	3/304	102/18679	0.23127	0.23127	0.533387	ILK/RARA/NOG	Biological Process
GO:0072164	mesonephric tubule development	3	3/304	102/18679	0.23127	0.23127	0.533387	ILK/RARA/NOG	Biological Process
GO:0006606	protein import into nucleus	6	6/304	253/18679	0.231337	0.231337	0.533387	FAM89B/RANBP17/SIX3/SLC9A1/SLC11A1/PARP10	Biological Process
GO:0034330	cell junction organization	6	6/304	253/18679	0.231337	0.231337	0.533387	CDH17/CSK/DMTN/ILK/LIMS2/SLC9A1	Biological Process
GO:0044744	protein targeting to nucleus	6	6/304	253/18679	0.231337	0.231337	0.533387	FAM89B/RANBP17/SIX3/SLC9A1/SLC11A1/PARP10	Biological Process
GO:1902593	single-organism nuclear import	6	6/304	253/18679	0.231337	0.231337	0.533387	FAM89B/RANBP17/SIX3/SLC9A1/SLC11A1/PARP10	Biological Process
GO:0045669	positive regulation of osteoblast differentiation	2	2/304	56/18679	0.231356	0.231356	0.533387	IL6R/ILK	Biological Process
GO:0051937	catecholamine transport	2	2/304	56/18679	0.231356	0.231356	0.533387	ADRBK1/STX1A	Biological Process
GO:0043434	response to peptide hormone	12	12/304	578/18679	0.234082	0.234082	0.53881	CSK/ATP6V0D2/GRIN1/HRAS/IL6R/INS/ATP6V1H/ATP6V0A1/BLK/SLC2A4/SLC9A1/SESN2	Biological Process
GO:0008544	epidermis development	7	7/304	307/18679	0.234832	0.234832	0.53881	AGPAT2/KRT71/CRABP2/HOXC13/CRCT1/FA2H/PLOD3	Biological Process
GO:0007156	homophilic cell adhesion via plasma membrane adhesion molecules	4	4/304	152/18679	0.235434	0.235434	0.53881	CDH17/IGSF9B/PCDHB11/CLSTN3	Biological Process
GO:0001837	epithelial to mesenchymal transition	3	3/304	103/18679	0.235582	0.235582	0.53881	CRB2/ADAM15/NOG	Biological Process
GO:0021510	spinal cord development	3	3/304	103/18679	0.235582	0.235582	0.53881	LBX1/EED/NOG	Biological Process
GO:0050807	regulation of synapse organization	3	3/304	103/18679	0.235582	0.235582	0.53881	FLRT1/GRIN1/CLSTN3	Biological Process
GO:1901699	cellular response to nitrogen compound	14	14/304	690/18679	0.235717	0.235717	0.53881	CSK/DMTN/ATP6V0D2/NSMF/GRIN1/HRAS/INS/ATP6V1H/ATP6V0A1/BLK/SLC26A6/SLC2A4/SLC9A1/TRAF2	Biological Process
GO:0045785	positive regulation of cell adhesion	8	8/304	361/18679	0.236265	0.236265	0.53881	CIB1/CSK/DMTN/ILK/PAK1/RARA/TRAF2/CD247	Biological Process
GO:0051272	positive regulation of cellular component movement	8	8/304	361/18679	0.236265	0.236265	0.53881	CIB1/DMTN/NSMF/HRAS/IL6R/ILK/INS/PAK1	Biological Process
GO:0007623	circadian rhythm	5	5/304	203/18679	0.236337	0.236337	0.53881	RAI1/ID3/RBM4/SIX3/SLC9A3	Biological Process
GO:0010976	positive regulation of neuron projection development	5	5/304	203/18679	0.236337	0.236337	0.53881	FOXO6/CRABP2/CPNE9/ILK/CPNE5	Biological Process
GO:0002040	sprouting angiogenesis	2	2/304	57/18679	0.23738	0.23738	0.53881	CIB1/NRARP	Biological Process
GO:0030204	chondroitin sulfate metabolic process	2	2/304	57/18679	0.23738	0.23738	0.53881	GPC1/CHST15	Biological Process
GO:0048024	regulation of mRNA splicing, via spliceosome	2	2/304	57/18679	0.23738	0.23738	0.53881	RBFOX3/RBM4	Biological Process
GO:0050805	negative regulation of synaptic transmission	2	2/304	57/18679	0.23738	0.23738	0.53881	ACHE/STXBP1	Biological Process
GO:0051588	regulation of neurotransmitter transport	2	2/304	57/18679	0.23738	0.23738	0.53881	STX1A/STXBP1	Biological Process
GO:0006796	phosphate-containing compound metabolic process	53	53/304	2953/18679	0.238054	0.238054	0.53881	BCKDK/TADA3/CIB1/AGPAT2/NT5C3B/PIP5KL1/CSK/CTF1/ADRBK1/DUSP2/DMTN/EPHB6/MAPK15/FHIT/MAPK8IP3/SMG6/SMUG1/ALPPL2/NSMF/PYDC1/DOK7/GRIN1/GUK1/HPCA/HRAS/IL6R/ILK/INS/LCP2/ACHE/MINK1/PAK1/ATP6V0A1/CKMT1A/NDRG2/PTPRN2/RARA/RBM4/BLK/TSPYL2/LHPP/CARD9/SLC11A1/TRAF2/CALCA/FZD8/SESN2/PTPN5/CDK5R2/BRSK2/NOG/GPR37L1/PLCH2	Biological Process
GO:0001503	ossification	8	8/304	362/18679	0.238486	0.238486	0.53881	ID3/IL6R/ILK/ACHE/PAM16/CALCA/CREB3L1/NOG	Biological Process
GO:0048469	cell maturation	4	4/304	153/18679	0.238935	0.238935	0.53881	MAEA/SIX3/SLC26A6/TBX6	Biological Process
GO:0034220	ion transmembrane transport	19	19/304	974/18679	0.239216	0.239216	0.53881	CLCN7/ARC/ATP6V0D2/GRIN1/ATP2A1/MINK1/KCNK4/ATP6V1H/ATP6V0A1/ASIC4/SLC26A6/SLC1A7/SLC9A1/SLC9A3/SLC11A1/CACNB1/SLC25A22/ORAI3/WDR1	Biological Process
GO:0030072	peptide hormone secretion	6	6/304	256/18679	0.239305	0.239305	0.53881	CPLX1/INS/BLK/STX1A/STXBP1/BRSK2	Biological Process
GO:0034599	cellular response to oxidative stress	5	5/304	204/18679	0.239342	0.239342	0.53881	KDM6B/INS/RHOB/TRAF2/GPR37L1	Biological Process
GO:0007272	ensheathment of neurons	3	3/304	104/18679	0.239908	0.239908	0.53881	GPC1/ILK/FA2H	Biological Process
GO:0008366	axon ensheathment	3	3/304	104/18679	0.239908	0.239908	0.53881	GPC1/ILK/FA2H	Biological Process
GO:0051174	regulation of phosphorus metabolic process	31	31/304	1665/18679	0.24053	0.24053	0.53881	TADA3/CIB1/CSK/CTF1/DUSP2/DMTN/MAPK8IP3/SMG6/NSMF/PYDC1/DOK7/GRIN1/HPCA/HRAS/IL6R/ILK/INS/LCP2/MINK1/PAK1/NDRG2/TSPYL2/CARD9/SLC11A1/TRAF2/CALCA/FZD8/SESN2/CDK5R2/NOG/GPR37L1	Biological Process
GO:0051170	nuclear import	6	6/304	257/18679	0.24198	0.24198	0.53881	FAM89B/RANBP17/SIX3/SLC9A1/SLC11A1/PARP10	Biological Process
GO:0007015	actin filament organization	7	7/304	310/18679	0.242084	0.242084	0.53881	DMTN/CATIP/LCP1/PAK1/SLC9A1/TMSB10/WDR1	Biological Process
GO:0048639	positive regulation of developmental growth	4	4/304	154/18679	0.242448	0.242448	0.53881	CRABP2/CPNE9/ILK/CPNE5	Biological Process
GO:0050663	cytokine secretion	4	4/304	154/18679	0.242448	0.242448	0.53881	PYDC1/INS/LCP2/PAEP	Biological Process
GO:0050731	positive regulation of peptidyl-tyrosine phosphorylation	4	4/304	154/18679	0.242448	0.242448	0.53881	CTF1/DOK7/IL6R/INS	Biological Process
GO:0050920	regulation of chemotaxis	4	4/304	154/18679	0.242448	0.242448	0.53881	TBR1/IL6R/NBL1/PLXNA3	Biological Process
GO:0034103	regulation of tissue remodeling	2	2/304	58/18679	0.243411	0.243411	0.53881	CSK/CALCA	Biological Process
GO:0036473	cell death in response to oxidative stress	2	2/304	58/18679	0.243411	0.243411	0.53881	INS/GPR37L1	Biological Process
GO:0051785	positive regulation of nuclear division	2	2/304	58/18679	0.243411	0.243411	0.53881	INS/SLF2	Biological Process
GO:0051965	positive regulation of synapse assembly	2	2/304	58/18679	0.243411	0.243411	0.53881	FLRT1/CLSTN3	Biological Process
GO:0071417	cellular response to organonitrogen compound	13	13/304	639/18679	0.243507	0.243507	0.53881	CSK/DMTN/ATP6V0D2/NSMF/GRIN1/HRAS/INS/ATP6V1H/ATP6V0A1/BLK/SLC26A6/SLC2A4/SLC9A1	Biological Process
GO:0001976	neurological system process involved in regulation of systemic arterial blood pressure	1	1/304	17/18679	0.243514	0.243514	0.53881	CALCA	Biological Process
GO:0006349	regulation of gene expression by genetic imprinting	1	1/304	17/18679	0.243514	0.243514	0.53881	EED	Biological Process
GO:0006544	glycine metabolic process	1	1/304	17/18679	0.243514	0.243514	0.53881	GCSH	Biological Process
GO:0009219	pyrimidine deoxyribonucleotide metabolic process	1	1/304	17/18679	0.243514	0.243514	0.53881	SMUG1	Biological Process
GO:0014061	regulation of norepinephrine secretion	1	1/304	17/18679	0.243514	0.243514	0.53881	STX1A	Biological Process
GO:0016048	detection of temperature stimulus	1	1/304	17/18679	0.243514	0.243514	0.53881	CALCA	Biological Process
GO:0018195	peptidyl-arginine modification	1	1/304	17/18679	0.243514	0.243514	0.53881	PRMT8	Biological Process
GO:0030277	maintenance of gastrointestinal epithelium	1	1/304	17/18679	0.243514	0.243514	0.53881	MUC6	Biological Process
GO:0030852	regulation of granulocyte differentiation	1	1/304	17/18679	0.243514	0.243514	0.53881	RARA	Biological Process
GO:0033539	fatty acid beta-oxidation using acyl-CoA dehydrogenase	1	1/304	17/18679	0.243514	0.243514	0.53881	ACADS	Biological Process
GO:0034383	low-density lipoprotein particle clearance	1	1/304	17/18679	0.243514	0.243514	0.53881	CSK	Biological Process
GO:0035428	hexose transmembrane transport	1	1/304	17/18679	0.243514	0.243514	0.53881	SLC2A4	Biological Process
GO:0042136	neurotransmitter biosynthetic process	1	1/304	17/18679	0.243514	0.243514	0.53881	ACHE	Biological Process
GO:0042559	pteridine-containing compound biosynthetic process	1	1/304	17/18679	0.243514	0.243514	0.53881	FPGS	Biological Process
GO:0043092	L-amino acid import	1	1/304	17/18679	0.243514	0.243514	0.53881	SLC11A1	Biological Process
GO:0048670	regulation of collateral sprouting	1	1/304	17/18679	0.243514	0.243514	0.53881	CRABP2	Biological Process
GO:0051531	NFAT protein import into nucleus	1	1/304	17/18679	0.243514	0.243514	0.53881	SLC9A1	Biological Process
GO:0060251	regulation of glial cell proliferation	1	1/304	17/18679	0.243514	0.243514	0.53881	ASCL2	Biological Process
GO:0060572	morphogenesis of an epithelial bud	1	1/304	17/18679	0.243514	0.243514	0.53881	NOG	Biological Process
GO:0072202	cell differentiation involved in metanephros development	1	1/304	17/18679	0.243514	0.243514	0.53881	POU3F3	Biological Process
GO:0072604	interleukin-6 secretion	1	1/304	17/18679	0.243514	0.243514	0.53881	PAEP	Biological Process
GO:1902170	cellular response to reactive nitrogen species	1	1/304	17/18679	0.243514	0.243514	0.53881	TRAF2	Biological Process
GO:1902254	negative regulation of intrinsic apoptotic signaling pathway by p53 class mediator	1	1/304	17/18679	0.243514	0.243514	0.53881	ZNF385A	Biological Process
GO:1904659	glucose transmembrane transport	1	1/304	17/18679	0.243514	0.243514	0.53881	SLC2A4	Biological Process
GO:0042303	molting cycle	3	3/304	105/18679	0.244248	0.244248	0.538861	KRT71/HOXC13/FA2H	Biological Process
GO:0042633	hair cycle	3	3/304	105/18679	0.244248	0.244248	0.538861	KRT71/HOXC13/FA2H	Biological Process
GO:0008543	fibroblast growth factor receptor signaling pathway	7	7/304	311/18679	0.244517	0.244517	0.538861	ADRBK1/FLRT1/GPC1/GRIN1/HRAS/FGFRL1/NOG	Biological Process
GO:0070085	glycosylation	7	7/304	311/18679	0.244517	0.244517	0.538861	TRAK1/GBGT1/MUC3A/MUC6/NAGPA/ALG8/PARP10	Biological Process
GO:0098662	inorganic cation transmembrane transport	12	12/304	584/18679	0.24458	0.24458	0.538861	ATP6V0D2/GRIN1/ATP2A1/KCNK4/ATP6V1H/ATP6V0A1/ASIC4/SLC9A1/SLC9A3/SLC11A1/CACNB1/ORAI3	Biological Process
GO:0007249	I-kappaB kinase/NF-kappaB signaling	6	6/304	258/18679	0.244663	0.244663	0.538861	TMED4/LURAP1/PLEKHG5/CARD9/TRAF2/TNIP2	Biological Process
GO:0048732	gland development	9	9/304	419/18679	0.244681	0.244681	0.538861	OTP/FPGS/NKX2-8/HOXD3/LIMS2/SIX3/SOX3/FA2H/NOG	Biological Process
GO:0001894	tissue homeostasis	5	5/304	206/18679	0.245383	0.245383	0.540047	CIB2/CSK/NPHP4/MUC6/CALCA	Biological Process
GO:0001823	mesonephros development	3	3/304	106/18679	0.2486	0.2486	0.543462	ILK/RARA/NOG	Biological Process
GO:0042542	response to hydrogen peroxide	3	3/304	106/18679	0.2486	0.2486	0.543462	KDM6B/RHOB/GPR37L1	Biological Process
GO:0034504	protein localization to nucleus	7	7/304	313/18679	0.249407	0.249407	0.543462	FAM89B/INS/RANBP17/SIX3/SLC9A1/SLC11A1/PARP10	Biological Process
GO:0010676	positive regulation of cellular carbohydrate metabolic process	2	2/304	59/18679	0.24945	0.24945	0.543462	INS/PPP1R3G	Biological Process
GO:0019748	secondary metabolic process	2	2/304	59/18679	0.24945	0.24945	0.543462	CYP1A2/AS3MT	Biological Process
GO:0031018	endocrine pancreas development	2	2/304	59/18679	0.24945	0.24945	0.543462	IL6R/INS	Biological Process
GO:0032677	regulation of interleukin-8 production	2	2/304	59/18679	0.24945	0.24945	0.543462	IL6R/CALCA	Biological Process
GO:0006937	regulation of muscle contraction	4	4/304	156/18679	0.24951	0.24951	0.543462	ADRBK1/ATP2A1/SLC9A1/CALCA	Biological Process
GO:0034765	regulation of ion transmembrane transport	8	8/304	367/18679	0.249699	0.249699	0.543462	CLCN7/ARC/GRIN1/MINK1/KCNK4/SLC9A1/CACNB1/WDR1	Biological Process
GO:0001763	morphogenesis of a branching structure	5	5/304	208/18679	0.251464	0.251464	0.543462	DLX2/ILK/NRARP/PAK1/NOG	Biological Process
GO:0050730	regulation of peptidyl-tyrosine phosphorylation	5	5/304	208/18679	0.251464	0.251464	0.543462	CTF1/DMTN/DOK7/IL6R/INS	Biological Process
GO:0007163	establishment or maintenance of cell polarity	4	4/304	157/18679	0.253057	0.253057	0.543462	CRB2/ILK/SLC9A1/BRSK2	Biological Process
GO:0031401	positive regulation of protein modification process	22	22/304	1157/18679	0.254449	0.254449	0.543462	CIB1/CSK/CTF1/MAPK8IP3/NSMF/DOK7/GRIN1/HRAS/IL6R/ILK/INS/LCP2/MINK1/PAK1/CARD9/SLC11A1/TRAF2/CALCA/FZD8/EED/CDK5R2/GPR37L1	Biological Process
GO:0051271	negative regulation of cellular component movement	5	5/304	209/18679	0.254519	0.254519	0.543462	ILK/NBL1/PLXNA3/ADAM15/NOG	Biological Process
GO:0003151	outflow tract morphogenesis	2	2/304	60/18679	0.255492	0.255492	0.543462	ILK/RARA	Biological Process
GO:0032642	regulation of chemokine production	2	2/304	60/18679	0.255492	0.255492	0.543462	IL6R/MEFV	Biological Process
GO:0048645	organ formation	2	2/304	60/18679	0.255492	0.255492	0.543462	TBR1/NOG	Biological Process
GO:0050654	chondroitin sulfate proteoglycan metabolic process	2	2/304	60/18679	0.255492	0.255492	0.543462	GPC1/CHST15	Biological Process
GO:0051289	protein homotetramerization	2	2/304	60/18679	0.255492	0.255492	0.543462	ACADS/RXRG	Biological Process
GO:0040007	growth	18	18/304	929/18679	0.255759	0.255759	0.543462	CIB1/RAI1/CRABP2/BNIPL/CPNE9/EN1/FLRT1/IL6R/ILK/INS/PLXNA3/CPNE5/RARA/TSPYL2/SLC9A1/ADAM15/NOG/CLSTN3	Biological Process
GO:0000042	protein targeting to Golgi	1	1/304	18/18679	0.255837	0.255837	0.543462	PACS1	Biological Process
GO:0001919	regulation of receptor recycling	1	1/304	18/18679	0.255837	0.255837	0.543462	ACHE	Biological Process
GO:0002076	osteoblast development	1	1/304	18/18679	0.255837	0.255837	0.543462	ACHE	Biological Process
GO:0002577	regulation of antigen processing and presentation	1	1/304	18/18679	0.255837	0.255837	0.543462	SLC11A1	Biological Process
GO:0006995	cellular response to nitrogen starvation	1	1/304	18/18679	0.255837	0.255837	0.543462	MAP1LC3C	Biological Process
GO:0007250	activation of NF-kappaB-inducing kinase activity	1	1/304	18/18679	0.255837	0.255837	0.543462	TRAF2	Biological Process
GO:0009299	mRNA transcription	1	1/304	18/18679	0.255837	0.255837	0.543462	LMO2	Biological Process
GO:0010447	response to acidic pH	1	1/304	18/18679	0.255837	0.255837	0.543462	SLC9A1	Biological Process
GO:0010613	positive regulation of cardiac muscle hypertrophy	1	1/304	18/18679	0.255837	0.255837	0.543462	SLC9A1	Biological Process
GO:0010665	regulation of cardiac muscle cell apoptotic process	1	1/304	18/18679	0.255837	0.255837	0.543462	ILK	Biological Process
GO:0010954	positive regulation of protein processing	1	1/304	18/18679	0.255837	0.255837	0.543462	MFI2	Biological Process
GO:0014742	positive regulation of muscle hypertrophy	1	1/304	18/18679	0.255837	0.255837	0.543462	SLC9A1	Biological Process
GO:0015949	nucleobase-containing small molecule interconversion	1	1/304	18/18679	0.255837	0.255837	0.543462	GUK1	Biological Process
GO:0016226	iron-sulfur cluster assembly	1	1/304	18/18679	0.255837	0.255837	0.543462	NFU1	Biological Process
GO:0023019	signal transduction involved in regulation of gene expression	1	1/304	18/18679	0.255837	0.255837	0.543462	TBX6	Biological Process
GO:0030878	thyroid gland development	1	1/304	18/18679	0.255837	0.255837	0.543462	HOXD3	Biological Process
GO:0031163	metallo-sulfur cluster assembly	1	1/304	18/18679	0.255837	0.255837	0.543462	NFU1	Biological Process
GO:0036474	cell death in response to hydrogen peroxide	1	1/304	18/18679	0.255837	0.255837	0.543462	GPR37L1	Biological Process
GO:0042226	interleukin-6 biosynthetic process	1	1/304	18/18679	0.255837	0.255837	0.543462	CARD9	Biological Process
GO:0042832	defense response to protozoan	1	1/304	18/18679	0.255837	0.255837	0.543462	SLC11A1	Biological Process
GO:0043562	cellular response to nitrogen levels	1	1/304	18/18679	0.255837	0.255837	0.543462	MAP1LC3C	Biological Process
GO:0045624	positive regulation of T-helper cell differentiation	1	1/304	18/18679	0.255837	0.255837	0.543462	RARA	Biological Process
GO:0045653	negative regulation of megakaryocyte differentiation	1	1/304	18/18679	0.255837	0.255837	0.543462	CIB1	Biological Process
GO:0048243	norepinephrine secretion	1	1/304	18/18679	0.255837	0.255837	0.543462	STX1A	Biological Process
GO:0048486	parasympathetic nervous system development	1	1/304	18/18679	0.255837	0.255837	0.543462	PLXNA3	Biological Process
GO:0048532	anatomical structure arrangement	1	1/304	18/18679	0.255837	0.255837	0.543462	PLXNA3	Biological Process
GO:0048846	axon extension involved in axon guidance	1	1/304	18/18679	0.255837	0.255837	0.543462	PLXNA3	Biological Process
GO:0055026	negative regulation of cardiac muscle tissue development	1	1/304	18/18679	0.255837	0.255837	0.543462	NOG	Biological Process
GO:0060259	regulation of feeding behavior	1	1/304	18/18679	0.255837	0.255837	0.543462	INS	Biological Process
GO:0071371	cellular response to gonadotropin stimulus	1	1/304	18/18679	0.255837	0.255837	0.543462	NSMF	Biological Process
GO:0072148	epithelial cell fate commitment	1	1/304	18/18679	0.255837	0.255837	0.543462	RARA	Biological Process
GO:1901881	positive regulation of protein depolymerization	1	1/304	18/18679	0.255837	0.255837	0.543462	WDR1	Biological Process
GO:1902284	neuron projection extension involved in neuron projection guidance	1	1/304	18/18679	0.255837	0.255837	0.543462	PLXNA3	Biological Process
GO:1902307	positive regulation of sodium ion transmembrane transport	1	1/304	18/18679	0.255837	0.255837	0.543462	SLC9A1	Biological Process
GO:0022407	regulation of cell-cell adhesion	8	8/304	370/18679	0.256508	0.256508	0.544187	CSK/DMTN/NRARP/MINK1/PAK1/RARA/TRAF2/CD247	Biological Process
GO:0040017	positive regulation of locomotion	8	8/304	370/18679	0.256508	0.256508	0.544187	CIB1/DMTN/NSMF/HRAS/IL6R/ILK/INS/PAK1	Biological Process
GO:0006493	protein O-linked glycosylation	3	3/304	108/18679	0.257338	0.257338	0.544985	TRAK1/MUC3A/MUC6	Biological Process
GO:0031333	negative regulation of protein complex assembly	3	3/304	108/18679	0.257338	0.257338	0.544985	DMTN/INS/TMSB10	Biological Process
GO:1902582	single-organism intracellular transport	29	29/304	1565/18679	0.258122	0.258122	0.544985	HUWE1/CIB1/TSGA13/UBE2J2/DNAJC19/CSK/VPS37D/DMTN/DENND3/TRAK1/SMG6/FAM89B/RTP5/HPCA/RHOB/PAM16/NAGPA/PACS1/RAB5C/RANBP17/SIX3/SLC9A1/SLC11A1/CACNB1/CALCA/PARP10/BRSK2/GOSR2/USP6NL	Biological Process
GO:0002790	peptide secretion	6	6/304	263/18679	0.258209	0.258209	0.544985	CPLX1/INS/BLK/STX1A/STXBP1/BRSK2	Biological Process
GO:0033365	protein localization to organelle	16	16/304	817/18679	0.2583	0.2583	0.544985	HUWE1/TSGA13/UBE2J2/DNAJC19/FAM89B/INS/PAM16/NAGPA/PACS1/SLF2/RANBP17/SIX3/SLC9A1/SLC11A1/PARP10/GOSR2	Biological Process
GO:0051270	regulation of cellular component movement	14	14/304	704/18679	0.258425	0.258425	0.544985	CIB1/TBR1/DMTN/NSMF/HRAS/IL6R/ILK/INS/NBL1/MINK1/PAK1/PLXNA3/ADAM15/NOG	Biological Process
GO:0048534	hematopoietic or lymphoid organ development	15	15/304	761/18679	0.259306	0.259306	0.544985	MAEA/CIB1/DACT2/DMTN/SSBP3/ZNF385A/HOXB4/LMO2/NRARP/MINK1/RARA/BLK/CALCA/NHEJ1/FZD8	Biological Process
GO:0019827	stem cell population maintenance	4	4/304	159/18679	0.260183	0.260183	0.544985	LSM1/ASCL2/NANOG/NOG	Biological Process
GO:0030334	regulation of cell migration	12	12/304	593/18679	0.260651	0.260651	0.544985	CIB1/DMTN/NSMF/HRAS/IL6R/ILK/INS/NBL1/MINK1/PAK1/ADAM15/NOG	Biological Process
GO:0002252	immune effector process	15	15/304	762/18679	0.260899	0.260899	0.544985	AP2M1/C1orf210/AP2A2/IL6R/INS/LCP1/PAK1/ATP6V1H/PACS1/RARA/CARD9/SLC11A1/TRAF2/CD247/PHYHIP	Biological Process
GO:0071375	cellular response to peptide hormone stimulus	10	10/304	482/18679	0.261234	0.261234	0.544985	CSK/ATP6V0D2/GRIN1/HRAS/INS/ATP6V1H/ATP6V0A1/BLK/SLC2A4/SLC9A1	Biological Process
GO:0001658	branching involved in ureteric bud morphogenesis	2	2/304	61/18679	0.261538	0.261538	0.544985	ILK/NOG	Biological Process
GO:0006027	glycosaminoglycan catabolic process	2	2/304	61/18679	0.261538	0.261538	0.544985	GPC1/SLC9A1	Biological Process
GO:0019369	arachidonic acid metabolic process	2	2/304	61/18679	0.261538	0.261538	0.544985	CYP1A2/PTGES	Biological Process
GO:0032272	negative regulation of protein polymerization	2	2/304	61/18679	0.261538	0.261538	0.544985	DMTN/TMSB10	Biological Process
GO:0042509	regulation of tyrosine phosphorylation of STAT protein	2	2/304	61/18679	0.261538	0.261538	0.544985	CTF1/IL6R	Biological Process
GO:1901880	negative regulation of protein depolymerization	2	2/304	61/18679	0.261538	0.261538	0.544985	CIB1/DMTN	Biological Process
GO:0005976	polysaccharide metabolic process	3	3/304	109/18679	0.261724	0.261724	0.544985	INS/PPP1R3G/CHST1	Biological Process
GO:1901137	carbohydrate derivative biosynthetic process	15	15/304	763/18679	0.262495	0.262495	0.544985	TRAK1/GBGT1/GPC1/GUK1/HPCA/MUC3A/MUC6/NAGPA/CHST15/ATP6V0A1/SLC2A4/ALG8/CALCA/PARP10/CHST1	Biological Process
GO:0001822	kidney development	6	6/304	265/18679	0.263683	0.263683	0.544985	DACT2/ID3/ILK/POU3F3/RARA/NOG	Biological Process
GO:0003018	vascular process in circulatory system	4	4/304	160/18679	0.263761	0.263761	0.544985	HTR1D/INS/CALCA/PLOD3	Biological Process
GO:0061025	membrane fusion	4	4/304	160/18679	0.263761	0.263761	0.544985	MAP1LC3C/STX1A/STXBP1/GOSR2	Biological Process
GO:0009605	response to external stimulus	45	45/304	2511/18679	0.264899	0.264899	0.544985	TBR1/CHN1/AP2M1/C1orf210/CYP1A2/AP2A2/DMTN/EPHB6/MAPK8IP3/COTL1/NGEF/GPC1/GIT1/GRIN1/HRAS/ACADS/IL6R/INS/RHOB/RHOG/LOXL1/MEFV/MAP1LC3C/NBL1/PAK1/KCNK4/ATP6V1H/PLXNA3/PACS1/RGMA/PLEKHG5/RARA/RBM4/CARD9/SLC9A1/SLC11A1/CHID1/CACNB1/TNIP2/CALCA/CD247/NOG/ADAMTS4/PTGES/PHYHIP	Biological Process
GO:0090150	establishment of protein localization to membrane	8	8/304	374/18679	0.265675	0.265675	0.544985	CIB1/CSK/DMTN/RTP5/HPCA/RHOG/PACS1/CACNB1	Biological Process
GO:0048589	developmental growth	11	11/304	540/18679	0.265975	0.265975	0.544985	RAI1/CRABP2/CPNE9/EN1/FLRT1/ILK/PLXNA3/CPNE5/RARA/ADAM15/NOG	Biological Process
GO:0072009	nephron epithelium development	3	3/304	110/18679	0.266118	0.266118	0.544985	ILK/POU3F3/NOG	Biological Process
GO:0090087	regulation of peptide transport	6	6/304	266/18679	0.266432	0.266432	0.544985	INS/BLK/SLC26A6/STX1A/STXBP1/BRSK2	Biological Process
GO:0006807	nitrogen compound metabolic process	113	113/304	6598/18679	0.266773	0.266773	0.544985	FOXO6/HUWE1/BCKDK/TADA3/CIB1/SLU7/LBX1/TBR1/RAI1/TOE1/NT5C3B/RHEBL1/ZSWIM7/MRPL55/CRABP2/CDAN1/ZNF785/RBFOX3/ZNF362/CYP1A2/DLX1/DLX2/FAAP20/EN1/FHIT/PUF60/TRAK1/PDCD11/KDM6B/SMG6/OTP/FPGS/SMUG1/SSBP3/ZNF385A/PYDC1/NKX2-8/GCSH/ZNF777/LSM1/GPC1/GRIN1/GUK1/H2AFX/HIC1/HPCA/HOXB4/HOXC13/HOXD3/HRAS/ID3/ILK/INS/RHOG/LMO2/MAZ/ACHE/ASCL2/RNASEK/ETV3L/NRARP/ZBTB7B/RPS27L/UTP11L/DBR1/CHST15/PITX3/ATP6V0A1/P…	Biological Process
GO:0098742	cell-cell adhesion via plasma-membrane adhesion molecules	5	5/304	213/18679	0.266828	0.266828	0.544985	CDH17/IGSF9B/FGFRL1/PCDHB11/CLSTN3	Biological Process
GO:0048754	branching morphogenesis of an epithelial tube	4	4/304	161/18679	0.267348	0.267348	0.544985	ILK/NRARP/PAK1/NOG	Biological Process
GO:0098727	maintenance of cell number	4	4/304	161/18679	0.267348	0.267348	0.544985	LSM1/ASCL2/NANOG/NOG	Biological Process
GO:0032101	regulation of response to external stimulus	16	16/304	823/18679	0.267558	0.267558	0.544985	TBR1/AP2M1/C1orf210/AP2A2/DMTN/GRIN1/IL6R/INS/MEFV/NBL1/ATP6V1H/PLXNA3/PACS1/CHID1/CD247/PHYHIP	Biological Process
GO:0003333	amino acid transmembrane transport	2	2/304	62/18679	0.267584	0.267584	0.544985	SLC1A7/SLC25A22	Biological Process
GO:0032414	positive regulation of ion transmembrane transporter activity	2	2/304	62/18679	0.267584	0.267584	0.544985	ARC/SLC9A1	Biological Process
GO:0045740	positive regulation of DNA replication	2	2/304	62/18679	0.267584	0.267584	0.544985	HRAS/INS	Biological Process
GO:0048278	vesicle docking	2	2/304	62/18679	0.267584	0.267584	0.544985	STX1A/STXBP1	Biological Process
GO:0001991	regulation of systemic arterial blood pressure by circulatory renin-angiotensin	1	1/304	19/18679	0.26796	0.26796	0.544985	OR51E2	Biological Process
GO:0006103	2-oxoglutarate metabolic process	1	1/304	19/18679	0.26796	0.26796	0.544985	D2HGDH	Biological Process
GO:0006883	cellular sodium ion homeostasis	1	1/304	19/18679	0.26796	0.26796	0.544985	SLC9A1	Biological Process
GO:0009083	branched-chain amino acid catabolic process	1	1/304	19/18679	0.26796	0.26796	0.544985	BCKDK	Biological Process
GO:0009200	deoxyribonucleoside triphosphate metabolic process	1	1/304	19/18679	0.26796	0.26796	0.544985	GUK1	Biological Process
GO:0019373	epoxygenase P450 pathway	1	1/304	19/18679	0.26796	0.26796	0.544985	CYP1A2	Biological Process
GO:0031954	positive regulation of protein autophosphorylation	1	1/304	19/18679	0.26796	0.26796	0.544985	INS	Biological Process
GO:0032042	mitochondrial DNA metabolic process	1	1/304	19/18679	0.26796	0.26796	0.544985	SESN2	Biological Process
GO:0035994	response to muscle stretch	1	1/304	19/18679	0.26796	0.26796	0.544985	SLC9A1	Biological Process
GO:0042533	tumor necrosis factor biosynthetic process	1	1/304	19/18679	0.26796	0.26796	0.544985	CARD9	Biological Process
GO:0042534	regulation of tumor necrosis factor biosynthetic process	1	1/304	19/18679	0.26796	0.26796	0.544985	CARD9	Biological Process
GO:0043090	amino acid import	1	1/304	19/18679	0.26796	0.26796	0.544985	SLC11A1	Biological Process
GO:0043153	entrainment of circadian clock by photoperiod	1	1/304	19/18679	0.26796	0.26796	0.544985	RBM4	Biological Process
GO:0043496	regulation of protein homodimerization activity	1	1/304	19/18679	0.26796	0.26796	0.544985	TRAF2	Biological Process
GO:0045076	regulation of interleukin-2 biosynthetic process	1	1/304	19/18679	0.26796	0.26796	0.544985	CARD9	Biological Process
GO:0045109	intermediate filament organization	1	1/304	19/18679	0.26796	0.26796	0.544985	KRT71	Biological Process
GO:0046037	GMP metabolic process	1	1/304	19/18679	0.26796	0.26796	0.544985	GUK1	Biological Process
GO:0050995	negative regulation of lipid catabolic process	1	1/304	19/18679	0.26796	0.26796	0.544985	INS	Biological Process
GO:0051984	positive regulation of chromosome segregation	1	1/304	19/18679	0.26796	0.26796	0.544985	SLF2	Biological Process
GO:0055012	ventricular cardiac muscle cell differentiation	1	1/304	19/18679	0.26796	0.26796	0.544985	RARA	Biological Process
GO:0060292	long term synaptic depression	1	1/304	19/18679	0.26796	0.26796	0.544985	STXBP1	Biological Process
GO:0061462	protein localization to lysosome	1	1/304	19/18679	0.26796	0.26796	0.544985	NAGPA	Biological Process
GO:0070723	response to cholesterol	1	1/304	19/18679	0.26796	0.26796	0.544985	OSBPL7	Biological Process
GO:0070861	regulation of protein exit from endoplasmic reticulum	1	1/304	19/18679	0.26796	0.26796	0.544985	BRSK2	Biological Process
GO:0071480	cellular response to gamma radiation	1	1/304	19/18679	0.26796	0.26796	0.544985	H2AFX	Biological Process
GO:0097066	response to thyroid hormone	1	1/304	19/18679	0.26796	0.26796	0.544985	LMO2	Biological Process
GO:1900078	positive regulation of cellular response to insulin stimulus	1	1/304	19/18679	0.26796	0.26796	0.544985	INS	Biological Process
GO:1902176	negative regulation of oxidative stress-induced intrinsic apoptotic signaling pathway	1	1/304	19/18679	0.26796	0.26796	0.544985	INS	Biological Process
GO:1902236	negative regulation of endoplasmic reticulum stress-induced intrinsic apoptotic signaling pathway	1	1/304	19/18679	0.26796	0.26796	0.544985	CREB3L1	Biological Process
GO:1903319	positive regulation of protein maturation	1	1/304	19/18679	0.26796	0.26796	0.544985	MFI2	Biological Process
GO:1903670	regulation of sprouting angiogenesis	1	1/304	19/18679	0.26796	0.26796	0.544985	CIB1	Biological Process
GO:0032970	regulation of actin filament-based process	7	7/304	321/18679	0.269255	0.269255	0.547282	DMTN/HRAS/ILK/PAK1/SLC9A1/TMSB10/WDR1	Biological Process
GO:0003007	heart morphogenesis	5	5/304	214/18679	0.269926	0.269926	0.548307	LBX1/ILK/FGFRL1/RARA/ADAM15	Biological Process
GO:0051291	protein heterooligomerization	3	3/304	111/18679	0.270522	0.270522	0.54918	HRAS/ILK/TRAF2	Biological Process
GO:0090276	regulation of peptide hormone secretion	5	5/304	215/18679	0.273032	0.273032	0.550889	INS/BLK/STX1A/STXBP1/BRSK2	Biological Process
GO:0055080	cation homeostasis	12	12/304	600/18679	0.2734	0.2734	0.550889	CIB2/ATP6V0D2/GRIN1/MFI2/ATP2A1/ATP6V1H/ATP6V0A1/SLC26A6/SLC9A1/SLC9A3/SLC11A1/CALCA	Biological Process
GO:0005975	carbohydrate metabolic process	17	17/304	884/18679	0.273581	0.273581	0.550889	TRAK1/GBGT1/GPC1/INS/MUC3A/MUC6/NAGPA/CHST15/UEVLD/PPP1R3G/SLC2A4/SLC9A1/CHID1/ALG8/SESN2/PARP10/CHST1	Biological Process
GO:0031644	regulation of neurological system process	2	2/304	63/18679	0.27363	0.27363	0.550889	SLC9A1/CALCA	Biological Process
GO:0032637	interleukin-8 production	2	2/304	63/18679	0.27363	0.27363	0.550889	IL6R/CALCA	Biological Process
GO:0050764	regulation of phagocytosis	2	2/304	63/18679	0.27363	0.27363	0.550889	CSK/SLC11A1	Biological Process
GO:0061035	regulation of cartilage development	2	2/304	63/18679	0.27363	0.27363	0.550889	RARA/NOG	Biological Process
GO:0018108	peptidyl-tyrosine phosphorylation	7	7/304	323/18679	0.274284	0.274284	0.550889	CSK/CTF1/DMTN/DOK7/IL6R/INS/BLK	Biological Process
GO:0032868	response to insulin	9	9/304	433/18679	0.274516	0.274516	0.550889	ATP6V0D2/GRIN1/HRAS/INS/ATP6V1H/ATP6V0A1/SLC2A4/SLC9A1/SESN2	Biological Process
GO:0051592	response to calcium ion	3	3/304	112/18679	0.274934	0.274934	0.550889	DMTN/GRIN1/PTGES	Biological Process
GO:1903749	positive regulation of establishment of protein localization to mitochondrion	3	3/304	112/18679	0.274934	0.274934	0.550889	HUWE1/TSGA13/UBE2J2	Biological Process
GO:0048878	chemical homeostasis	19	19/304	1000/18679	0.275431	0.275431	0.550889	CIB2/ATP6V0D2/GRIN1/ACADS/INS/MFI2/ATP2A1/ATP6V1H/ATP6V0A1/PPP1R3G/SLC26A6/SLC2A4/SLC9A1/SLC9A3/SLC11A1/MALL/CALCA/SESN2/BRSK2	Biological Process
GO:0007162	negative regulation of cell adhesion	5	5/304	216/18679	0.276145	0.276145	0.550889	DACT2/DMTN/MFI2/NRARP/ADAM15	Biological Process
GO:0048705	skeletal system morphogenesis	5	5/304	216/18679	0.276145	0.276145	0.550889	DLX2/HOXB4/HOXD3/RARA/NOG	Biological Process
GO:0009101	glycoprotein biosynthetic process	8	8/304	379/18679	0.277268	0.277268	0.550889	TRAK1/GBGT1/MUC3A/MUC6/NAGPA/CHST15/ALG8/PARP10	Biological Process
GO:0002696	positive regulation of leukocyte activation	6	6/304	270/18679	0.277497	0.277497	0.550889	CSK/PAK1/RARA/TRAF2/TNIP2/CD247	Biological Process
GO:0006793	phosphorus metabolic process	53	53/304	3000/18679	0.277536	0.277536	0.550889	BCKDK/TADA3/CIB1/AGPAT2/NT5C3B/PIP5KL1/CSK/CTF1/ADRBK1/DUSP2/DMTN/EPHB6/MAPK15/FHIT/MAPK8IP3/SMG6/SMUG1/ALPPL2/NSMF/PYDC1/DOK7/GRIN1/GUK1/HPCA/HRAS/IL6R/ILK/INS/LCP2/ACHE/MINK1/PAK1/ATP6V0A1/CKMT1A/NDRG2/PTPRN2/RARA/RBM4/BLK/TSPYL2/LHPP/CARD9/SLC11A1/TRAF2/CALCA/FZD8/SESN2/PTPN5/CDK5R2/BRSK2/NOG/GPR37L1/PLCH2	Biological Process
GO:0006464	cellular protein modification process	64	64/304	3657/18679	0.277676	0.277676	0.550889	HUWE1/BCKDK/TADA3/CIB1/DTX2/UBE2J2/CSK/CTF1/ADRBK1/DUSP2/DMTN/EPHB6/MAPK15/TRAK1/KDM6B/MAPK8IP3/NSMF/PYDC1/GBGT1/DOK7/GRIN1/HRAS/IL6R/ILK/INS/LCP2/LOXL1/MUC3A/MUC6/MINK1/PAK1/NAGPA/CRCT1/UEVLD/PRMT8/NDRG2/HHATL/PTPRN2/RARA/RBM4/BLK/TSPYL2/LHPP/CARD9/PORCN/SLC11A1/TRAF2/ALG8/CALCA/CAMKMT/NAA60/USP5/FZD8/SESN2/SETD3/PTPN5/PARP10/EED/CDK5R2/PLOD3/BRSK2/NOG/ASB16/GPR37L1	Biological Process
GO:0036211	protein modification process	64	64/304	3657/18679	0.277676	0.277676	0.550889	HUWE1/BCKDK/TADA3/CIB1/DTX2/UBE2J2/CSK/CTF1/ADRBK1/DUSP2/DMTN/EPHB6/MAPK15/TRAK1/KDM6B/MAPK8IP3/NSMF/PYDC1/GBGT1/DOK7/GRIN1/HRAS/IL6R/ILK/INS/LCP2/LOXL1/MUC3A/MUC6/MINK1/PAK1/NAGPA/CRCT1/UEVLD/PRMT8/NDRG2/HHATL/PTPRN2/RARA/RBM4/BLK/TSPYL2/LHPP/CARD9/PORCN/SLC11A1/TRAF2/ALG8/CALCA/CAMKMT/NAA60/USP5/FZD8/SESN2/SETD3/PTPN5/PARP10/EED/CDK5R2/PLOD3/BRSK2/NOG/ASB16/GPR37L1	Biological Process
GO:0008154	actin polymerization or depolymerization	4	4/304	164/18679	0.278161	0.278161	0.550889	DMTN/CATIP/TMSB10/WDR1	Biological Process
GO:0045926	negative regulation of growth	5	5/304	217/18679	0.279266	0.279266	0.550889	RAI1/PLXNA3/TSPYL2/ADAM15/NOG	Biological Process
GO:0018212	peptidyl-tyrosine modification	7	7/304	325/18679	0.279337	0.279337	0.550889	CSK/CTF1/DMTN/DOK7/IL6R/INS/BLK	Biological Process
GO:0016571	histone methylation	3	3/304	113/18679	0.279353	0.279353	0.550889	PRMT8/SETD3/EED	Biological Process
GO:0016266	O-glycan processing	2	2/304	64/18679	0.279673	0.279673	0.550889	MUC3A/MUC6	Biological Process
GO:0043242	negative regulation of protein complex disassembly	2	2/304	64/18679	0.279673	0.279673	0.550889	CIB1/DMTN	Biological Process
GO:0051492	regulation of stress fiber assembly	2	2/304	64/18679	0.279673	0.279673	0.550889	PAK1/SLC9A1	Biological Process
GO:0001731	formation of translation preinitiation complex	1	1/304	20/18679	0.279886	0.279886	0.550889	EIF3B	Biological Process
GO:0002825	regulation of T-helper 1 type immune response	1	1/304	20/18679	0.279886	0.279886	0.550889	SLC11A1	Biological Process
GO:0006471	protein ADP-ribosylation	1	1/304	20/18679	0.279886	0.279886	0.550889	PARP10	Biological Process
GO:0009264	deoxyribonucleotide catabolic process	1	1/304	20/18679	0.279886	0.279886	0.550889	SMUG1	Biological Process
GO:0021801	cerebral cortex radial glia guided migration	1	1/304	20/18679	0.279886	0.279886	0.550889	CDK5R2	Biological Process
GO:0022030	telencephalon glial cell migration	1	1/304	20/18679	0.279886	0.279886	0.550889	CDK5R2	Biological Process
GO:0031338	regulation of vesicle fusion	1	1/304	20/18679	0.279886	0.279886	0.550889	STXBP1	Biological Process
GO:0032753	positive regulation of interleukin-4 production	1	1/304	20/18679	0.279886	0.279886	0.550889	RARA	Biological Process
GO:0035902	response to immobilization stress	1	1/304	20/18679	0.279886	0.279886	0.550889	CYP1A2	Biological Process
GO:0045649	regulation of macrophage differentiation	1	1/304	20/18679	0.279886	0.279886	0.550889	CALCA	Biological Process
GO:0048103	somatic stem cell division	1	1/304	20/18679	0.279886	0.279886	0.550889	HOXB4	Biological Process
GO:0048305	immunoglobulin secretion	1	1/304	20/18679	0.279886	0.279886	0.550889	TRAF2	Biological Process
GO:0050718	positive regulation of interleukin-1 beta secretion	1	1/304	20/18679	0.279886	0.279886	0.550889	PYDC1	Biological Process
GO:0050919	negative chemotaxis	1	1/304	20/18679	0.279886	0.279886	0.550889	PLXNA3	Biological Process
GO:0060438	trachea development	1	1/304	20/18679	0.279886	0.279886	0.550889	RARA	Biological Process
GO:0070207	protein homotrimerization	1	1/304	20/18679	0.279886	0.279886	0.550889	TRAF2	Biological Process
GO:0072079	nephron tubule formation	1	1/304	20/18679	0.279886	0.279886	0.550889	NOG	Biological Process
GO:0072234	metanephric nephron tubule development	1	1/304	20/18679	0.279886	0.279886	0.550889	POU3F3	Biological Process
GO:0072600	establishment of protein localization to Golgi	1	1/304	20/18679	0.279886	0.279886	0.550889	PACS1	Biological Process
GO:0090025	regulation of monocyte chemotaxis	1	1/304	20/18679	0.279886	0.279886	0.550889	NBL1	Biological Process
GO:0090190	positive regulation of branching involved in ureteric bud morphogenesis	1	1/304	20/18679	0.279886	0.279886	0.550889	NOG	Biological Process
GO:0097296	activation of cysteine-type endopeptidase activity involved in apoptotic signaling pathway	1	1/304	20/18679	0.279886	0.279886	0.550889	TRAF2	Biological Process
GO:0097435	fibril organization	1	1/304	20/18679	0.279886	0.279886	0.550889	ILK	Biological Process
GO:1901889	negative regulation of cell junction assembly	1	1/304	20/18679	0.279886	0.279886	0.550889	DMTN	Biological Process
GO:1903429	regulation of cell maturation	1	1/304	20/18679	0.279886	0.279886	0.550889	TBX6	Biological Process
GO:0031346	positive regulation of cell projection organization	6	6/304	271/18679	0.28028	0.28028	0.551337	FOXO6/CRABP2/CPNE9/HRAS/ILK/CPNE5	Biological Process
GO:0043254	regulation of protein complex assembly	7	7/304	326/18679	0.281873	0.281873	0.553063	DMTN/INS/LCP1/SLF2/STX1A/STXBP1/TMSB10	Biological Process
GO:0006909	phagocytosis	5	5/304	218/18679	0.282395	0.282395	0.553063	CSK/PAK1/RARA/SLC11A1/CD247	Biological Process
GO:0006461	protein complex assembly	23	23/304	1237/18679	0.283252	0.283252	0.553063	DHRS4/DMTN/SSBP3/GRIN1/H2AFX/HRAS/ACADS/ILK/INS/CATIP/LCP1/ACHE/ATP6V0A1/FGFRL1/SLF2/RXRG/TSPYL2/SLC9A1/STX1A/STXBP1/TRAF2/NAA60/TMSB10	Biological Process
GO:0070271	protein complex biogenesis	23	23/304	1237/18679	0.283252	0.283252	0.553063	DHRS4/DMTN/SSBP3/GRIN1/H2AFX/HRAS/ACADS/ILK/INS/CATIP/LCP1/ACHE/ATP6V0A1/FGFRL1/SLF2/RXRG/TSPYL2/SLC9A1/STX1A/STXBP1/TRAF2/NAA60/TMSB10	Biological Process
GO:0006024	glycosaminoglycan biosynthetic process	3	3/304	114/18679	0.283779	0.283779	0.553063	GPC1/CHST15/CHST1	Biological Process
GO:0050821	protein stabilization	3	3/304	114/18679	0.283779	0.283779	0.553063	ZSWIM7/STXBP1/TNIP2	Biological Process
GO:0071229	cellular response to acid chemical	4	4/304	166/18679	0.285409	0.285409	0.553063	NSMF/KCNK4/RARA/OR51E2	Biological Process
GO:0072331	signal transduction by p53 class mediator	4	4/304	166/18679	0.285409	0.285409	0.553063	FHIT/ZNF385A/HIC1/RPS27L	Biological Process
GO:0006636	unsaturated fatty acid biosynthetic process	2	2/304	65/18679	0.285714	0.285714	0.553063	DECR2/PTGES	Biological Process
GO:0006970	response to osmotic stress	2	2/304	65/18679	0.285714	0.285714	0.553063	SLC2A4/TSC22D4	Biological Process
GO:0031281	positive regulation of cyclase activity	2	2/304	65/18679	0.285714	0.285714	0.553063	HPCA/CALCA	Biological Process
GO:0033692	cellular polysaccharide biosynthetic process	2	2/304	65/18679	0.285714	0.285714	0.553063	INS/PPP1R3G	Biological Process
GO:0050772	positive regulation of axonogenesis	2	2/304	65/18679	0.285714	0.285714	0.553063	CRABP2/ILK	Biological Process
GO:0051349	positive regulation of lyase activity	2	2/304	65/18679	0.285714	0.285714	0.553063	HPCA/CALCA	Biological Process
GO:0070988	demethylation	2	2/304	65/18679	0.285714	0.285714	0.553063	CYP1A2/KDM6B	Biological Process
GO:0006839	mitochondrial transport	6	6/304	273/18679	0.285866	0.285866	0.553063	HUWE1/TSGA13/UBE2J2/DNAJC19/PAM16/SLC9A1	Biological Process
GO:0001959	regulation of cytokine-mediated signaling pathway	3	3/304	115/18679	0.28821	0.28821	0.553063	AGPAT2/PYDC1/TRAF2	Biological Process
GO:0006023	aminoglycan biosynthetic process	3	3/304	115/18679	0.28821	0.28821	0.553063	GPC1/CHST15/CHST1	Biological Process
GO:0033559	unsaturated fatty acid metabolic process	3	3/304	115/18679	0.28821	0.28821	0.553063	CYP1A2/DECR2/PTGES	Biological Process
GO:0042476	odontogenesis	3	3/304	115/18679	0.28821	0.28821	0.553063	DLX1/DLX2/ID3	Biological Process
GO:0060070	canonical Wnt signaling pathway	6	6/304	274/18679	0.288668	0.288668	0.553063	FRAT1/NPHP4/ILK/NRARP/FZD8/NOG	Biological Process
GO:0002791	regulation of peptide secretion	5	5/304	220/18679	0.288671	0.288671	0.553063	INS/BLK/STX1A/STXBP1/BRSK2	Biological Process
GO:0045216	cell-cell junction organization	5	5/304	220/18679	0.288671	0.288671	0.553063	CDH17/CSK/DMTN/LIMS2/SLC9A1	Biological Process
GO:0006986	response to unfolded protein	4	4/304	167/18679	0.289043	0.289043	0.553063	UBE2J2/TSPYL2/CREB3L1/GOSR2	Biological Process
GO:0001562	response to protozoan	1	1/304	21/18679	0.291618	0.291618	0.553063	SLC11A1	Biological Process
GO:0002052	positive regulation of neuroblast proliferation	1	1/304	21/18679	0.291618	0.291618	0.553063	OTP	Biological Process
GO:0002724	regulation of T cell cytokine production	1	1/304	21/18679	0.291618	0.291618	0.553063	TRAF2	Biological Process
GO:0003416	endochondral bone growth	1	1/304	21/18679	0.291618	0.291618	0.553063	RARA	Biological Process
GO:0010662	regulation of striated muscle cell apoptotic process	1	1/304	21/18679	0.291618	0.291618	0.553063	ILK	Biological Process
GO:0015874	norepinephrine transport	1	1/304	21/18679	0.291618	0.291618	0.553063	STX1A	Biological Process
GO:0031063	regulation of histone deacetylation	1	1/304	21/18679	0.291618	0.291618	0.553063	TADA3	Biological Process
GO:0031639	plasminogen activation	1	1/304	21/18679	0.291618	0.291618	0.553063	MFI2	Biological Process
GO:0032148	activation of protein kinase B activity	1	1/304	21/18679	0.291618	0.291618	0.553063	INS	Biological Process
GO:0032469	endoplasmic reticulum calcium ion homeostasis	1	1/304	21/18679	0.291618	0.291618	0.553063	ATP2A1	Biological Process
GO:0035418	protein localization to synapse	1	1/304	21/18679	0.291618	0.291618	0.553063	CLSTN3	Biological Process
GO:0042474	middle ear morphogenesis	1	1/304	21/18679	0.291618	0.291618	0.553063	NOG	Biological Process
GO:0042634	regulation of hair cycle	1	1/304	21/18679	0.291618	0.291618	0.553063	FA2H	Biological Process
GO:0043555	regulation of translation in response to stress	1	1/304	21/18679	0.291618	0.291618	0.553063	RBM4	Biological Process
GO:0043586	tongue development	1	1/304	21/18679	0.291618	0.291618	0.553063	HOXC13	Biological Process
GO:0045061	thymic T cell selection	1	1/304	21/18679	0.291618	0.291618	0.553063	MINK1	Biological Process
GO:0045663	positive regulation of myoblast differentiation	1	1/304	21/18679	0.291618	0.291618	0.553063	ILK	Biological Process
GO:0045979	positive regulation of nucleoside metabolic process	1	1/304	21/18679	0.291618	0.291618	0.553063	INS	Biological Process
GO:0046386	deoxyribose phosphate catabolic process	1	1/304	21/18679	0.291618	0.291618	0.553063	SMUG1	Biological Process
GO:0046621	negative regulation of organ growth	1	1/304	21/18679	0.291618	0.291618	0.553063	NOG	Biological Process
GO:0048668	collateral sprouting	1	1/304	21/18679	0.291618	0.291618	0.553063	CRABP2	Biological Process
GO:0060008	Sertoli cell differentiation	1	1/304	21/18679	0.291618	0.291618	0.553063	RARA	Biological Process
GO:0071108	protein K48-linked deubiquitination	1	1/304	21/18679	0.291618	0.291618	0.553063	USP5	Biological Process
GO:0071731	response to nitric oxide	1	1/304	21/18679	0.291618	0.291618	0.553063	TRAF2	Biological Process
GO:1901071	glucosamine-containing compound metabolic process	1	1/304	21/18679	0.291618	0.291618	0.553063	CHID1	Biological Process
GO:1903580	positive regulation of ATP metabolic process	1	1/304	21/18679	0.291618	0.291618	0.553063	INS	Biological Process
GO:0002088	lens development in camera-type eye	2	2/304	66/18679	0.291748	0.291748	0.553063	PITX3/SIX3	Biological Process
GO:0002824	positive regulation of adaptive immune response based on somatic recombination of immune receptors built from immunoglobulin superfamily domains	2	2/304	66/18679	0.291748	0.291748	0.553063	SLC11A1/TRAF2	Biological Process
GO:0003279	cardiac septum development	2	2/304	66/18679	0.291748	0.291748	0.553063	FGFRL1/RARA	Biological Process
GO:0006635	fatty acid beta-oxidation	2	2/304	66/18679	0.291748	0.291748	0.553063	ACADS/SESN2	Biological Process
GO:0007045	cell-substrate adherens junction assembly	2	2/304	66/18679	0.291748	0.291748	0.553063	DMTN/SLC9A1	Biological Process
GO:0007260	tyrosine phosphorylation of STAT protein	2	2/304	66/18679	0.291748	0.291748	0.553063	CTF1/IL6R	Biological Process
GO:0036498	IRE1-mediated unfolded protein response	2	2/304	66/18679	0.291748	0.291748	0.553063	TSPYL2/GOSR2	Biological Process
GO:0042308	negative regulation of protein import into nucleus	2	2/304	66/18679	0.291748	0.291748	0.553063	FAM89B/PARP10	Biological Process
GO:0048041	focal adhesion assembly	2	2/304	66/18679	0.291748	0.291748	0.553063	DMTN/SLC9A1	Biological Process
GO:1901019	regulation of calcium ion transmembrane transporter activity	2	2/304	66/18679	0.291748	0.291748	0.553063	SLC9A1/CACNB1	Biological Process
GO:1901888	regulation of cell junction assembly	2	2/304	66/18679	0.291748	0.291748	0.553063	DMTN/SLC9A1	Biological Process
GO:1904590	negative regulation of protein import	2	2/304	66/18679	0.291748	0.291748	0.553063	FAM89B/PARP10	Biological Process
GO:0009617	response to bacterium	10	10/304	497/18679	0.291894	0.291894	0.553063	CYP1A2/IL6R/LOXL1/RARA/CARD9/SLC11A1/TNIP2/CALCA/ADAMTS4/PTGES	Biological Process
GO:1901653	cellular response to peptide	10	10/304	497/18679	0.291894	0.291894	0.553063	CSK/ATP6V0D2/GRIN1/HRAS/INS/ATP6V1H/ATP6V0A1/BLK/SLC2A4/SLC9A1	Biological Process
GO:0002429	immune response-activating cell surface receptor signaling pathway	7	7/304	330/18679	0.292071	0.292071	0.55308	CSK/HRAS/LCP2/PAK1/BLK/CARD9/CD247	Biological Process
GO:0048284	organelle fusion	3	3/304	116/18679	0.292647	0.292647	0.553853	STX1A/STXBP1/GOSR2	Biological Process
GO:0023061	signal release	9	9/304	442/18679	0.294237	0.294237	0.556542	CPLX1/INS/PAK1/BLK/SLC1A7/STX1A/STXBP1/DOC2A/BRSK2	Biological Process
GO:0044344	cellular response to fibroblast growth factor stimulus	7	7/304	331/18679	0.294634	0.294634	0.556974	ADRBK1/FLRT1/GPC1/GRIN1/HRAS/FGFRL1/NOG	Biological Process
GO:0051129	negative regulation of cellular component organization	11	11/304	555/18679	0.295135	0.295135	0.5576	CIB1/AP2M1/CSK/DMTN/NGEF/INS/MFI2/PLXNA3/TBX6/LINGO1/TMSB10	Biological Process
GO:0007193	adenylate cyclase-inhibiting G-protein coupled receptor signaling pathway	2	2/304	67/18679	0.297777	0.297777	0.559537	HTR1D/GPR37L1	Biological Process
GO:0007585	respiratory gaseous exchange	2	2/304	67/18679	0.297777	0.297777	0.559537	MAPK8IP3/GRIN1	Biological Process
GO:0032091	negative regulation of protein binding	2	2/304	67/18679	0.297777	0.297777	0.559537	ADAM15/NOG	Biological Process
GO:0032435	negative regulation of proteasomal ubiquitin-dependent protein catabolic process	2	2/304	67/18679	0.297777	0.297777	0.559537	PANO1/FHIT	Biological Process
GO:0060675	ureteric bud morphogenesis	2	2/304	67/18679	0.297777	0.297777	0.559537	ILK/NOG	Biological Process
GO:0090305	nucleic acid phosphodiester bond hydrolysis	5	5/304	223/18679	0.298133	0.298133	0.559537	TOE1/SMG6/RNASEK/DBR1/REXO4	Biological Process
GO:0032869	cellular response to insulin stimulus	8	8/304	388/18679	0.298469	0.298469	0.559537	ATP6V0D2/GRIN1/HRAS/INS/ATP6V1H/ATP6V0A1/SLC2A4/SLC9A1	Biological Process
GO:0042326	negative regulation of phosphorylation	8	8/304	388/18679	0.298469	0.298469	0.559537	CIB1/CSK/DUSP2/DMTN/PYDC1/ILK/NDRG2/NOG	Biological Process
GO:0060627	regulation of vesicle-mediated transport	8	8/304	388/18679	0.298469	0.298469	0.559537	CPLX1/CSK/RAB5C/SLC11A1/STX1A/STXBP1/DOC2A/CDK5R2	Biological Process
GO:0051246	regulation of protein metabolic process	45	45/304	2547/18679	0.298752	0.298752	0.559537	PANO1/TADA3/CIB1/OSBPL7/CSK/CTF1/DUSP2/DMTN/FHIT/MAPK8IP3/ZNF385A/NSMF/PYDC1/DOK7/CRB2/GRIN1/HRAS/IL6R/ILK/INS/LCP2/MEFV/MFI2/MINK1/PAK1/RPS27L/NDRG2/HHATL/RARA/RBM4/TSPYL2/CARD9/SLC11A1/TRAF2/CALCA/USP5/FZD8/SESN2/PARP10/EIF3B/EED/CDK5R2/BRSK2/NOG/GPR37L1	Biological Process
GO:0033673	negative regulation of kinase activity	5	5/304	224/18679	0.301299	0.301299	0.559537	CIB1/CSK/DUSP2/PYDC1/ILK	Biological Process
GO:0098771	inorganic ion homeostasis	12	12/304	615/18679	0.301369	0.301369	0.559537	CIB2/ATP6V0D2/GRIN1/MFI2/ATP2A1/ATP6V1H/ATP6V0A1/SLC26A6/SLC9A1/SLC9A3/SLC11A1/CALCA	Biological Process
GO:0045471	response to ethanol	3	3/304	118/18679	0.301535	0.301535	0.559537	GRIN1/IL6R/SLC2A4	Biological Process
GO:0051494	negative regulation of cytoskeleton organization	3	3/304	118/18679	0.301535	0.301535	0.559537	CIB1/DMTN/TMSB10	Biological Process
GO:0009611	response to wounding	19	19/304	1018/18679	0.301609	0.301609	0.559537	CSK/DMTN/HRAS/ID3/ILK/INS/RHOB/RHOG/LCP2/MEFV/ACHE/ATP2A1/PAK1/SLC11A1/CHID1/STXBP1/ADAM15/NOG/WDR1	Biological Process
GO:0044710	single-organism metabolic process	91	91/304	5315/18679	0.301903	0.301903	0.559537	HUWE1/BCKDK/TADA3/CIB1/AGPAT2/DHRS4/SLC27A3/NT5C3B/UBE2J2/ZSWIM7/MRPL55/CRABP2/PIP5KL1/CSK/CYP1A2/ADRBK1/DUSP2/FAAP20/ALDH3B2/MAPK15/FHIT/TRAK1/KDM6B/MAPK8IP3/SMG6/FPGS/SMUG1/DECR2/GBGT1/GCSH/GPC1/GRIN1/GUK1/H2AFX/DHRS4L2/HPCA/HRAS/ACADS/IL6R/ILK/INS/PNPLA7/LOXL1/ACHE/MAP1LC3C/MUC3A/MUC6/MINK1/PAK1/RPS27L/NAGPA/CHST15/ATP6V0A1/CKMT1A/UEVLD/SLF2/PRMT8/AS3MT/NDRG2/RBM4/SARS/CARD9/PPP1R3G/SLC2A4/SLC…	Biological Process
GO:0050801	ion homeostasis	13	13/304	673/18679	0.303064	0.303064	0.559537	CIB2/ATP6V0D2/GRIN1/INS/MFI2/ATP2A1/ATP6V1H/ATP6V0A1/SLC26A6/SLC9A1/SLC9A3/SLC11A1/CALCA	Biological Process
GO:0007617	mating behavior	1	1/304	22/18679	0.30316	0.30316	0.559537	GRIN1	Biological Process
GO:0009081	branched-chain amino acid metabolic process	1	1/304	22/18679	0.30316	0.30316	0.559537	BCKDK	Biological Process
GO:0010659	cardiac muscle cell apoptotic process	1	1/304	22/18679	0.30316	0.30316	0.559537	ILK	Biological Process
GO:0021516	dorsal spinal cord development	1	1/304	22/18679	0.30316	0.30316	0.559537	LBX1	Biological Process
GO:0030517	negative regulation of axon extension	1	1/304	22/18679	0.30316	0.30316	0.559537	PLXNA3	Biological Process
GO:0030826	regulation of cGMP biosynthetic process	1	1/304	22/18679	0.30316	0.30316	0.559537	HPCA	Biological Process
GO:0033137	negative regulation of peptidyl-serine phosphorylation	1	1/304	22/18679	0.30316	0.30316	0.559537	DMTN	Biological Process
GO:0034219	carbohydrate transmembrane transport	1	1/304	22/18679	0.30316	0.30316	0.559537	SLC2A4	Biological Process
GO:0035767	endothelial cell chemotaxis	1	1/304	22/18679	0.30316	0.30316	0.559537	PLEKHG5	Biological Process
GO:0036003	positive regulation of transcription from RNA polymerase II promoter in response to stress	1	1/304	22/18679	0.30316	0.30316	0.559537	CREB3L1	Biological Process
GO:0036314	response to sterol	1	1/304	22/18679	0.30316	0.30316	0.559537	OSBPL7	Biological Process
GO:0042094	interleukin-2 biosynthetic process	1	1/304	22/18679	0.30316	0.30316	0.559537	CARD9	Biological Process
GO:0042738	exogenous drug catabolic process	1	1/304	22/18679	0.30316	0.30316	0.559537	CYP1A2	Biological Process
GO:0043536	positive regulation of blood vessel endothelial cell migration	1	1/304	22/18679	0.30316	0.30316	0.559537	CIB1	Biological Process
GO:0045822	negative regulation of heart contraction	1	1/304	22/18679	0.30316	0.30316	0.559537	ADRBK1	Biological Process
GO:0050716	positive regulation of interleukin-1 secretion	1	1/304	22/18679	0.30316	0.30316	0.559537	PYDC1	Biological Process
GO:0051000	positive regulation of nitric-oxide synthase activity	1	1/304	22/18679	0.30316	0.30316	0.559537	INS	Biological Process
GO:0060317	cardiac epithelial to mesenchymal transition	1	1/304	22/18679	0.30316	0.30316	0.559537	ADAM15	Biological Process
GO:0071526	semaphorin-plexin signaling pathway	1	1/304	22/18679	0.30316	0.30316	0.559537	PLXNA3	Biological Process
GO:0072170	metanephric tubule development	1	1/304	22/18679	0.30316	0.30316	0.559537	POU3F3	Biological Process
GO:0097237	cellular response to toxic substance	1	1/304	22/18679	0.30316	0.30316	0.559537	SLC9A1	Biological Process
GO:1902253	regulation of intrinsic apoptotic signaling pathway by p53 class mediator	1	1/304	22/18679	0.30316	0.30316	0.559537	ZNF385A	Biological Process
GO:0030203	glycosaminoglycan metabolic process	4	4/304	171/18679	0.303642	0.303642	0.559537	GPC1/CHST15/SLC9A1/CHST1	Biological Process
GO:0019538	protein metabolic process	92	92/304	5378/18679	0.303691	0.303691	0.559537	HUWE1/PANO1/BCKDK/TADA3/CIB1/DTX2/OSBPL7/UBE2J2/MRPL55/DNAJC19/CSK/CTF1/VPS37D/ADRBK1/DUSP2/DMTN/EPHB6/MAPK15/FHIT/DENND3/TRAK1/KDM6B/MAPK8IP3/ZNF385A/NSMF/PYDC1/GBGT1/GPC1/DOK7/CRB2/GRIN1/HRAS/IL6R/ILK/INS/LCP2/LOXL1/MEFV/MFI2/ACHE/LOC440434/MUC3A/MUC6/MINK1/PAK1/PAM16/RPS27L/NAGPA/CHST15/CRCT1/CDKAL1/UEVLD/PRMT8/NDRG2/HHATL/PTPRN2/RARA/RBM4/SARS/BLK/TSPYL2/PRSS22/LHPP/CARD9/PORCN/SLC11A1/STX1A/…	Biological Process
GO:0032602	chemokine production	2	2/304	68/18679	0.303797	0.303797	0.559537	IL6R/MEFV	Biological Process
GO:0051952	regulation of amine transport	2	2/304	68/18679	0.303797	0.303797	0.559537	ADRBK1/STX1A	Biological Process
GO:0072171	mesonephric tubule morphogenesis	2	2/304	68/18679	0.303797	0.303797	0.559537	ILK/NOG	Biological Process
GO:1903169	regulation of calcium ion transmembrane transport	2	2/304	68/18679	0.303797	0.303797	0.559537	SLC9A1/CACNB1	Biological Process
GO:0001654	eye development	7	7/304	335/18679	0.304935	0.304935	0.561319	NPHP4/HPCA/ACHE/PITX3/RARA/SALL2/SIX3	Biological Process
GO:0072001	renal system development	6	6/304	280/18679	0.305597	0.305597	0.562224	DACT2/ID3/ILK/POU3F3/RARA/NOG	Biological Process
GO:0048515	spermatid differentiation	3	3/304	119/18679	0.305984	0.305984	0.562622	CIB1/SLC26A6/SOX3	Biological Process
GO:0071774	response to fibroblast growth factor	7	7/304	336/18679	0.307522	0.307522	0.564732	ADRBK1/FLRT1/GPC1/GRIN1/HRAS/FGFRL1/NOG	Biological Process
GO:0034329	cell junction assembly	5	5/304	226/18679	0.307645	0.307645	0.564732	CDH17/DMTN/ILK/LIMS2/SLC9A1	Biological Process
GO:0060326	cell chemotaxis	5	5/304	226/18679	0.307645	0.307645	0.564732	IL6R/RHOG/NBL1/PLEKHG5/CALCA	Biological Process
GO:0006952	defense response	32	32/304	1785/18679	0.308076	0.308076	0.565208	AP2M1/CSK/C1orf210/ADRBK1/AP2A2/KDM6B/COTL1/PYDC1/GRIN1/HRAS/IL6R/INS/LCP2/LY75/MEFV/PAK1/ATP6V1H/PACS1/BLK/CARD9/SLC26A6/SLC11A1/CHID1/TRAF2/TNIP2/CALCA/CHST1/ADAM15/CD247/ADAMTS4/PTGES/PHYHIP	Biological Process
GO:0050863	regulation of T cell activation	6	6/304	281/18679	0.308436	0.308436	0.565554	CSK/NRARP/PAK1/RARA/TRAF2/CD247	Biological Process
GO:0007599	hemostasis	11	11/304	562/18679	0.309041	0.309041	0.565576	CSK/DMTN/ZNF385A/HRAS/ILK/RHOB/RHOG/LCP2/ATP2A1/STXBP1/WDR1	Biological Process
GO:0043412	macromolecule modification	66	66/304	3816/18679	0.309518	0.309518	0.565576	HUWE1/BCKDK/TADA3/CIB1/DTX2/UBE2J2/CSK/CTF1/ADRBK1/DUSP2/DMTN/EPHB6/MAPK15/TRAK1/KDM6B/MAPK8IP3/SMUG1/NSMF/PYDC1/GBGT1/DOK7/GRIN1/HRAS/IL6R/ILK/INS/LCP2/LOXL1/MUC3A/MUC6/MINK1/PAK1/NAGPA/CRCT1/CDKAL1/UEVLD/PRMT8/NDRG2/HHATL/PTPRN2/RARA/RBM4/BLK/TSPYL2/LHPP/CARD9/PORCN/SLC11A1/TRAF2/ALG8/CALCA/CAMKMT/NAA60/USP5/FZD8/SESN2/SETD3/PTPN5/PARP10/EED/CDK5R2/PLOD3/BRSK2/NOG/ASB16/GPR37L1	Biological Process
GO:0002821	positive regulation of adaptive immune response	2	2/304	69/18679	0.309808	0.309808	0.565576	SLC11A1/TRAF2	Biological Process
GO:0015844	monoamine transport	2	2/304	69/18679	0.309808	0.309808	0.565576	ADRBK1/STX1A	Biological Process
GO:0032088	negative regulation of NF-kappaB transcription factor activity	2	2/304	69/18679	0.309808	0.309808	0.565576	PYDC1/PARP10	Biological Process
GO:0045913	positive regulation of carbohydrate metabolic process	2	2/304	69/18679	0.309808	0.309808	0.565576	INS/PPP1R3G	Biological Process
GO:0048857	neural nucleus development	2	2/304	69/18679	0.309808	0.309808	0.565576	NDRG2/CDK5R2	Biological Process
GO:0010035	response to inorganic substance	9	9/304	449/18679	0.309821	0.309821	0.565576	CYP1A2/DMTN/KDM6B/GRIN1/RHOB/TRAF2/D2HGDH/GPR37L1/PTGES	Biological Process
GO:0060491	regulation of cell projection assembly	3	3/304	120/18679	0.310436	0.310436	0.565593	DMTN/HRAS/RHOG	Biological Process
GO:0042742	defense response to bacterium	5	5/304	227/18679	0.310826	0.310826	0.565593	IL6R/CARD9/SLC11A1/CALCA/ADAMTS4	Biological Process
GO:0060828	regulation of canonical Wnt signaling pathway	5	5/304	227/18679	0.310826	0.310826	0.565593	FRAT1/NPHP4/ILK/NRARP/NOG	Biological Process
GO:0006281	DNA repair	9	9/304	450/18679	0.312063	0.312063	0.565593	HUWE1/CIB1/ZSWIM7/FAAP20/SMUG1/H2AFX/RPS27L/SLF2/NHEJ1	Biological Process
GO:0000301	retrograde transport, vesicle recycling within Golgi	1	1/304	23/18679	0.314514	0.314514	0.565593	PACS1	Biological Process
GO:0002931	response to ischemia	1	1/304	23/18679	0.314514	0.314514	0.565593	CIB1	Biological Process
GO:0007026	negative regulation of microtubule depolymerization	1	1/304	23/18679	0.314514	0.314514	0.565593	CIB1	Biological Process
GO:0007184	SMAD protein import into nucleus	1	1/304	23/18679	0.314514	0.314514	0.565593	FAM89B	Biological Process
GO:0007398	ectoderm development	1	1/304	23/18679	0.314514	0.314514	0.565593	ZBTB7B	Biological Process
GO:0009648	photoperiodism	1	1/304	23/18679	0.314514	0.314514	0.565593	RBM4	Biological Process
GO:0010669	epithelial structure maintenance	1	1/304	23/18679	0.314514	0.314514	0.565593	MUC6	Biological Process
GO:0010882	regulation of cardiac muscle contraction by calcium ion signaling	1	1/304	23/18679	0.314514	0.314514	0.565593	SLC9A1	Biological Process
GO:0014009	glial cell proliferation	1	1/304	23/18679	0.314514	0.314514	0.565593	ASCL2	Biological Process
GO:0018023	peptidyl-lysine trimethylation	1	1/304	23/18679	0.314514	0.314514	0.565593	SETD3	Biological Process
GO:0033032	regulation of myeloid cell apoptotic process	1	1/304	23/18679	0.314514	0.314514	0.565593	MAEA	Biological Process
GO:0042573	retinoic acid metabolic process	1	1/304	23/18679	0.314514	0.314514	0.565593	CRABP2	Biological Process
GO:0043576	regulation of respiratory gaseous exchange	1	1/304	23/18679	0.314514	0.314514	0.565593	GRIN1	Biological Process
GO:0044804	nucleophagy	1	1/304	23/18679	0.314514	0.314514	0.565593	MAP1LC3C	Biological Process
GO:0045671	negative regulation of osteoclast differentiation	1	1/304	23/18679	0.314514	0.314514	0.565593	CALCA	Biological Process
GO:0060216	definitive hemopoiesis	1	1/304	23/18679	0.314514	0.314514	0.565593	HOXB4	Biological Process
GO:0061213	positive regulation of mesonephros development	1	1/304	23/18679	0.314514	0.314514	0.565593	NOG	Biological Process
GO:0071470	cellular response to osmotic stress	1	1/304	23/18679	0.314514	0.314514	0.565593	SLC2A4	Biological Process
GO:0072243	metanephric nephron epithelium development	1	1/304	23/18679	0.314514	0.314514	0.565593	POU3F3	Biological Process
GO:0072661	protein targeting to plasma membrane	1	1/304	23/18679	0.314514	0.314514	0.565593	PACS1	Biological Process
GO:0032412	regulation of ion transmembrane transporter activity	4	4/304	174/18679	0.314645	0.314645	0.565593	ARC/MINK1/SLC9A1/CACNB1	Biological Process
GO:0051495	positive regulation of cytoskeleton organization	4	4/304	174/18679	0.314645	0.314645	0.565593	HRAS/PAK1/PLXNA3/WDR1	Biological Process
GO:0001889	liver development	3	3/304	121/18679	0.314889	0.314889	0.565593	FPGS/NKX2-8/LIMS2	Biological Process
GO:0002223	stimulatory C-type lectin receptor signaling pathway	3	3/304	121/18679	0.314889	0.314889	0.565593	HRAS/PAK1/CARD9	Biological Process
GO:0060759	regulation of response to cytokine stimulus	3	3/304	121/18679	0.314889	0.314889	0.565593	AGPAT2/PYDC1/TRAF2	Biological Process
GO:0007423	sensory organ development	10	10/304	508/18679	0.314977	0.314977	0.565593	NPHP4/HPCA/HOXC13/ACHE/PITX3/RARA/SALL2/SIX3/SOX3/NOG	Biological Process
GO:0002367	cytokine production involved in immune response	2	2/304	70/18679	0.315808	0.315808	0.565854	SLC11A1/TRAF2	Biological Process
GO:0030433	ER-associated ubiquitin-dependent protein catabolic process	2	2/304	70/18679	0.315808	0.315808	0.565854	UBE2J2/TMUB1	Biological Process
GO:0030516	regulation of axon extension	2	2/304	70/18679	0.315808	0.315808	0.565854	ILK/PLXNA3	Biological Process
GO:0046427	positive regulation of JAK-STAT cascade	2	2/304	70/18679	0.315808	0.315808	0.565854	CTF1/IL6R	Biological Process
GO:0006112	energy reserve metabolic process	4	4/304	175/18679	0.31832	0.31832	0.570045	INS/PPP1R3G/STX1A/STXBP1	Biological Process
GO:0006720	isoprenoid metabolic process	3	3/304	122/18679	0.319344	0.319344	0.571258	CRABP2/CYP1A2/GPC1	Biological Process
GO:0051896	regulation of protein kinase B signaling	3	3/304	122/18679	0.319344	0.319344	0.571258	CIB1/ILK/INS	Biological Process
GO:0018105	peptidyl-serine phosphorylation	5	5/304	230/18679	0.320395	0.320395	0.572516	ADRBK1/DMTN/ILK/PAK1/BRSK2	Biological Process
GO:0040013	negative regulation of locomotion	5	5/304	230/18679	0.320395	0.320395	0.572516	ILK/NBL1/PLXNA3/ADAM15/NOG	Biological Process
GO:0044255	cellular lipid metabolic process	18	18/304	973/18679	0.321498	0.321498	0.572656	AGPAT2/SLC27A3/CRABP2/PIP5KL1/CYP1A2/DECR2/GBGT1/GPC1/ACADS/INS/ACHE/ALG8/FA2H/CPTP/SESN2/PTGES/NCOR2/PLCH2	Biological Process
GO:0006282	regulation of DNA repair	2	2/304	71/18679	0.321797	0.321797	0.572656	H2AFX/SLF2	Biological Process
GO:0032411	positive regulation of transporter activity	2	2/304	71/18679	0.321797	0.321797	0.572656	ARC/SLC9A1	Biological Process
GO:0071260	cellular response to mechanical stimulus	2	2/304	71/18679	0.321797	0.321797	0.572656	KCNK4/SLC9A1	Biological Process
GO:1901799	negative regulation of proteasomal protein catabolic process	2	2/304	71/18679	0.321797	0.321797	0.572656	PANO1/FHIT	Biological Process
GO:1903747	regulation of establishment of protein localization to mitochondrion	3	3/304	123/18679	0.3238	0.3238	0.572656	HUWE1/TSGA13/UBE2J2	Biological Process
GO:0002068	glandular epithelial cell development	1	1/304	24/18679	0.325684	0.325684	0.572656	RARA	Biological Process
GO:0002828	regulation of type 2 immune response	1	1/304	24/18679	0.325684	0.325684	0.572656	RARA	Biological Process
GO:0003071	renal system process involved in regulation of systemic arterial blood pressure	1	1/304	24/18679	0.325684	0.325684	0.572656	OR51E2	Biological Process
GO:0006706	steroid catabolic process	1	1/304	24/18679	0.325684	0.325684	0.572656	CYP1A2	Biological Process
GO:0007530	sex determination	1	1/304	24/18679	0.325684	0.325684	0.572656	SOX3	Biological Process
GO:0008334	histone mRNA metabolic process	1	1/304	24/18679	0.325684	0.325684	0.572656	LSM1	Biological Process
GO:0010737	protein kinase A signaling	1	1/304	24/18679	0.325684	0.325684	0.572656	LCP1	Biological Process
GO:0015985	energy coupled proton transport, down electrochemical gradient	1	1/304	24/18679	0.325684	0.325684	0.572656	ATP6V0A1	Biological Process
GO:0015986	ATP synthesis coupled proton transport	1	1/304	24/18679	0.325684	0.325684	0.572656	ATP6V0A1	Biological Process
GO:0021533	cell differentiation in hindbrain	1	1/304	24/18679	0.325684	0.325684	0.572656	NOG	Biological Process
GO:0030194	positive regulation of blood coagulation	1	1/304	24/18679	0.325684	0.325684	0.572656	DMTN	Biological Process
GO:0032925	regulation of activin receptor signaling pathway	1	1/304	24/18679	0.325684	0.325684	0.572656	DACT2	Biological Process
GO:0035235	ionotropic glutamate receptor signaling pathway	1	1/304	24/18679	0.325684	0.325684	0.572656	GRIN1	Biological Process
GO:0042737	drug catabolic process	1	1/304	24/18679	0.325684	0.325684	0.572656	CYP1A2	Biological Process
GO:0043372	positive regulation of CD4-positive, alpha-beta T cell differentiation	1	1/304	24/18679	0.325684	0.325684	0.572656	RARA	Biological Process
GO:0050974	detection of mechanical stimulus involved in sensory perception	1	1/304	24/18679	0.325684	0.325684	0.572656	KCNK4	Biological Process
GO:0071354	cellular response to interleukin-6	1	1/304	24/18679	0.325684	0.325684	0.572656	IL6R	Biological Process
GO:0090189	regulation of branching involved in ureteric bud morphogenesis	1	1/304	24/18679	0.325684	0.325684	0.572656	NOG	Biological Process
GO:1900048	positive regulation of hemostasis	1	1/304	24/18679	0.325684	0.325684	0.572656	DMTN	Biological Process
GO:1901385	regulation of voltage-gated calcium channel activity	1	1/304	24/18679	0.325684	0.325684	0.572656	CACNB1	Biological Process
GO:1901533	negative regulation of hematopoietic progenitor cell differentiation	1	1/304	24/18679	0.325684	0.325684	0.572656	CIB1	Biological Process
GO:2000171	negative regulation of dendrite development	1	1/304	24/18679	0.325684	0.325684	0.572656	NGEF	Biological Process
GO:2000352	negative regulation of endothelial cell apoptotic process	1	1/304	24/18679	0.325684	0.325684	0.572656	TNIP2	Biological Process
GO:2001269	positive regulation of cysteine-type endopeptidase activity involved in apoptotic signaling pathway	1	1/304	24/18679	0.325684	0.325684	0.572656	TRAF2	Biological Process
GO:2000145	regulation of cell motility	12	12/304	628/18679	0.326218	0.326218	0.573289	CIB1/DMTN/NSMF/HRAS/IL6R/ILK/INS/NBL1/MINK1/PAK1/ADAM15/NOG	Biological Process
GO:0006820	anion transport	11	11/304	571/18679	0.327155	0.327155	0.57449	CPLX1/CLCN7/PAK1/SLC26A6/SLC1A7/SLC11A1/STX1A/STXBP1/SLC25A22/CPTP/SLC22A13	Biological Process
GO:0002456	T cell mediated immunity	2	2/304	72/18679	0.327773	0.327773	0.57449	SLC11A1/TRAF2	Biological Process
GO:0021954	central nervous system neuron development	2	2/304	72/18679	0.327773	0.327773	0.57449	PLXNA3/LINGO1	Biological Process
GO:0070542	response to fatty acid	2	2/304	72/18679	0.327773	0.327773	0.57449	KCNK4/OR51E2	Biological Process
GO:1900181	negative regulation of protein localization to nucleus	2	2/304	72/18679	0.327773	0.327773	0.57449	FAM89B/PARP10	Biological Process
GO:0002220	innate immune response activating cell surface receptor signaling pathway	3	3/304	124/18679	0.328256	0.328256	0.574726	HRAS/PAK1/CARD9	Biological Process
GO:0061008	hepaticobiliary system development	3	3/304	124/18679	0.328256	0.328256	0.574726	FPGS/NKX2-8/LIMS2	Biological Process
GO:0035966	response to topologically incorrect protein	4	4/304	178/18679	0.329367	0.329367	0.576059	UBE2J2/TSPYL2/CREB3L1/GOSR2	Biological Process
GO:1901136	carbohydrate derivative catabolic process	4	4/304	178/18679	0.329367	0.329367	0.576059	SMUG1/GPC1/SLC9A1/CHID1	Biological Process
GO:1903522	regulation of blood circulation	5	5/304	233/18679	0.329998	0.329998	0.576857	ADRBK1/INS/SLC9A1/CALCA/OR51E2	Biological Process
GO:1903037	regulation of leukocyte cell-cell adhesion	6	6/304	289/18679	0.331302	0.331302	0.577924	CSK/NRARP/PAK1/RARA/TRAF2/CD247	Biological Process
GO:0043436	oxoacid metabolic process	20	20/304	1097/18679	0.332141	0.332141	0.577924	BCKDK/SLC27A3/CRABP2/CYP1A2/FPGS/DECR2/GCSH/GPC1/ACADS/INS/CHST15/CKMT1A/UEVLD/AS3MT/SARS/D2HGDH/FA2H/SESN2/CHST1/PTGES	Biological Process
GO:0002520	immune system development	15	15/304	805/18679	0.332363	0.332363	0.577924	MAEA/CIB1/DACT2/DMTN/SSBP3/ZNF385A/HOXB4/LMO2/NRARP/MINK1/RARA/BLK/CALCA/NHEJ1/FZD8	Biological Process
GO:0006941	striated muscle contraction	3	3/304	125/18679	0.332712	0.332712	0.577924	ADRBK1/ATP2A1/SLC9A1	Biological Process
GO:0071248	cellular response to metal ion	3	3/304	125/18679	0.332712	0.332712	0.577924	CYP1A2/DMTN/GRIN1	Biological Process
GO:0032259	methylation	7	7/304	346/18679	0.33361	0.33361	0.577924	CYP1A2/GCSH/PRMT8/AS3MT/CAMKMT/SETD3/EED	Biological Process
GO:0008306	associative learning	2	2/304	73/18679	0.333734	0.333734	0.577924	TBR1/GRIN1	Biological Process
GO:0015837	amine transport	2	2/304	73/18679	0.333734	0.333734	0.577924	ADRBK1/STX1A	Biological Process
GO:0021782	glial cell development	2	2/304	73/18679	0.333734	0.333734	0.577924	ILK/FA2H	Biological Process
GO:0032231	regulation of actin filament bundle assembly	2	2/304	73/18679	0.333734	0.333734	0.577924	PAK1/SLC9A1	Biological Process
GO:0046849	bone remodeling	2	2/304	73/18679	0.333734	0.333734	0.577924	CSK/CALCA	Biological Process
GO:1904019	epithelial cell apoptotic process	2	2/304	73/18679	0.333734	0.333734	0.577924	SIX3/TNIP2	Biological Process
GO:0051247	positive regulation of protein metabolic process	27	27/304	1511/18679	0.334122	0.334122	0.577924	CIB1/OSBPL7/CSK/CTF1/MAPK8IP3/NSMF/DOK7/GRIN1/HRAS/IL6R/ILK/INS/LCP2/MEFV/MFI2/MINK1/PAK1/RPS27L/CARD9/SLC11A1/TRAF2/CALCA/USP5/FZD8/EED/CDK5R2/GPR37L1	Biological Process
GO:0009615	response to virus	8	8/304	403/18679	0.334575	0.334575	0.577924	AP2M1/C1orf210/AP2A2/ATP6V1H/PACS1/CARD9/CD247/PHYHIP	Biological Process
GO:0001964	startle response	1	1/304	25/18679	0.336673	0.336673	0.577924	GRIN1	Biological Process
GO:0002544	chronic inflammatory response	1	1/304	25/18679	0.336673	0.336673	0.577924	PTGES	Biological Process
GO:0009303	rRNA transcription	1	1/304	25/18679	0.336673	0.336673	0.577924	RNASEK	Biological Process
GO:0010591	regulation of lamellipodium assembly	1	1/304	25/18679	0.336673	0.336673	0.577924	DMTN	Biological Process
GO:0010658	striated muscle cell apoptotic process	1	1/304	25/18679	0.336673	0.336673	0.577924	ILK	Biological Process
GO:0030206	chondroitin sulfate biosynthetic process	1	1/304	25/18679	0.336673	0.336673	0.577924	CHST15	Biological Process
GO:0031114	regulation of microtubule depolymerization	1	1/304	25/18679	0.336673	0.336673	0.577924	CIB1	Biological Process
GO:0032800	receptor biosynthetic process	1	1/304	25/18679	0.336673	0.336673	0.577924	ACHE	Biological Process
GO:0033057	multicellular organismal reproductive behavior	1	1/304	25/18679	0.336673	0.336673	0.577924	GRIN1	Biological Process
GO:0035162	embryonic hemopoiesis	1	1/304	25/18679	0.336673	0.336673	0.577924	LMO2	Biological Process
GO:0043243	positive regulation of protein complex disassembly	1	1/304	25/18679	0.336673	0.336673	0.577924	WDR1	Biological Process
GO:0044550	secondary metabolite biosynthetic process	1	1/304	25/18679	0.336673	0.336673	0.577924	CYP1A2	Biological Process
GO:0045992	negative regulation of embryonic development	1	1/304	25/18679	0.336673	0.336673	0.577924	NRARP	Biological Process
GO:0048643	positive regulation of skeletal muscle tissue development	1	1/304	25/18679	0.336673	0.336673	0.577924	GPC1	Biological Process
GO:0050706	regulation of interleukin-1 beta secretion	1	1/304	25/18679	0.336673	0.336673	0.577924	PYDC1	Biological Process
GO:0051354	negative regulation of oxidoreductase activity	1	1/304	25/18679	0.336673	0.336673	0.577924	INS	Biological Process
GO:0060351	cartilage development involved in endochondral bone morphogenesis	1	1/304	25/18679	0.336673	0.336673	0.577924	RARA	Biological Process
GO:0061001	regulation of dendritic spine morphogenesis	1	1/304	25/18679	0.336673	0.336673	0.577924	NGEF	Biological Process
GO:1901224	positive regulation of NIK/NF-kappaB signaling	1	1/304	25/18679	0.336673	0.336673	0.577924	TRAF2	Biological Process
GO:2001222	regulation of neuron migration	1	1/304	25/18679	0.336673	0.336673	0.577924	NSMF	Biological Process
GO:0008643	carbohydrate transport	4	4/304	180/18679	0.336744	0.336744	0.577924	INS/SLC26A6/SLC2A4/SESN2	Biological Process
GO:0043010	camera-type eye development	6	6/304	291/18679	0.337054	0.337054	0.578155	NPHP4/HPCA/ACHE/PITX3/RARA/SIX3	Biological Process
GO:0007517	muscle organ development	7	7/304	348/18679	0.338868	0.338868	0.580965	LBX1/CTF1/GPC1/ID3/ACHE/FGFRL1/NOG	Biological Process
GO:0000271	polysaccharide biosynthetic process	2	2/304	74/18679	0.33968	0.33968	0.581306	INS/PPP1R3G	Biological Process
GO:0022406	membrane docking	2	2/304	74/18679	0.33968	0.33968	0.581306	STX1A/STXBP1	Biological Process
GO:0032482	Rab protein signal transduction	2	2/304	74/18679	0.33968	0.33968	0.581306	RABL2A/RAB5C	Biological Process
GO:0006996	organelle organization	60	60/304	3490/18679	0.339773	0.339773	0.581306	HUWE1/MAEA/TADA3/CIB1/KRT71/TSGA13/UBE2J2/MRPL55/DNAJC19/CDAN1/DMTN/FGD2/KDM6B/PLEKHM2/ARC/SMG6/ATP6V0D2/ZNF385A/NPHP4/H2AFX/HRAS/ILK/INS/CATIP/RHOG/LCP1/MAP1LC3C/ATP2A1/MINK1/PAK1/PAM16/RPS27L/NAGPA/ATP6V1H/ATP6V0A1/LURAP1/PLXNA3/SLF2/PRMT8/RAB5C/TSPYL2/SLC9A1/SLC11A1/STX1A/STXBP1/FMNL1/NAA60/SESN2/SETD3/PARP10/EED/TMEM11/FGD3/BRSK2/TMSB10/GOSR2/NCOR2/USP6NL/PHYHIP/WDR1	Biological Process
GO:0009636	response to toxic substance	4	4/304	181/18679	0.340435	0.340435	0.582138	KDM6B/GRIN1/HTR1D/SLC9A1	Biological Process
GO:0030968	endoplasmic reticulum unfolded protein response	3	3/304	127/18679	0.34162	0.34162	0.583557	TSPYL2/CREB3L1/GOSR2	Biological Process
GO:0042177	negative regulation of protein catabolic process	3	3/304	127/18679	0.34162	0.34162	0.583557	PANO1/FHIT/INS	Biological Process
GO:0048545	response to steroid hormone	8	8/304	406/18679	0.341887	0.341887	0.583711	CYP1A2/PAQR7/ACADS/IL6R/RARA/RXRG/SLC9A3/OR51E2	Biological Process
GO:0010243	response to organonitrogen compound	17	17/304	928/18679	0.342786	0.342786	0.584163	CSK/DMTN/ATP6V0D2/NSMF/GRIN1/HPCA/HRAS/IL6R/INS/ATP6V1H/ATP6V0A1/BLK/CARD9/SLC26A6/SLC2A4/SLC9A1/SESN2	Biological Process
GO:0030258	lipid modification	4	4/304	182/18679	0.344128	0.344128	0.584163	PIP5KL1/ACADS/FA2H/SESN2	Biological Process
GO:0001895	retina homeostasis	2	2/304	75/18679	0.34561	0.34561	0.584163	CIB2/NPHP4	Biological Process
GO:0031929	TOR signaling	2	2/304	75/18679	0.34561	0.34561	0.584163	RHEBL1/HTR6	Biological Process
GO:0042058	regulation of epidermal growth factor receptor signaling pathway	2	2/304	75/18679	0.34561	0.34561	0.584163	AP2M1/AP2A2	Biological Process
GO:0043149	stress fiber assembly	2	2/304	75/18679	0.34561	0.34561	0.584163	PAK1/SLC9A1	Biological Process
GO:0046823	negative regulation of nucleocytoplasmic transport	2	2/304	75/18679	0.34561	0.34561	0.584163	FAM89B/PARP10	Biological Process
GO:0002526	acute inflammatory response	3	3/304	128/18679	0.34607	0.34607	0.584163	IL6R/INS/PTGES	Biological Process
GO:0008277	regulation of G-protein coupled receptor protein signaling pathway	3	3/304	128/18679	0.34607	0.34607	0.584163	ADRBK1/GIT1/CALCA	Biological Process
GO:0001516	prostaglandin biosynthetic process	1	1/304	26/18679	0.347483	0.347483	0.584163	PTGES	Biological Process
GO:0001881	receptor recycling	1	1/304	26/18679	0.347483	0.347483	0.584163	ACHE	Biological Process
GO:0002446	neutrophil mediated immunity	1	1/304	26/18679	0.347483	0.347483	0.584163	IL6R	Biological Process
GO:0003179	heart valve morphogenesis	1	1/304	26/18679	0.347483	0.347483	0.584163	FGFRL1	Biological Process
GO:0007616	long-term memory	1	1/304	26/18679	0.347483	0.347483	0.584163	GRIN1	Biological Process
GO:0021871	forebrain regionalization	1	1/304	26/18679	0.347483	0.347483	0.584163	SIX3	Biological Process
GO:0032008	positive regulation of TOR signaling	1	1/304	26/18679	0.347483	0.347483	0.584163	HTR6	Biological Process
GO:0035904	aorta development	1	1/304	26/18679	0.347483	0.347483	0.584163	LOXL1	Biological Process
GO:0043030	regulation of macrophage activation	1	1/304	26/18679	0.347483	0.347483	0.584163	TNIP2	Biological Process
GO:0045622	regulation of T-helper cell differentiation	1	1/304	26/18679	0.347483	0.347483	0.584163	RARA	Biological Process
GO:0045662	negative regulation of myoblast differentiation	1	1/304	26/18679	0.347483	0.347483	0.584163	ID3	Biological Process
GO:0046457	prostanoid biosynthetic process	1	1/304	26/18679	0.347483	0.347483	0.584163	PTGES	Biological Process
GO:0048596	embryonic camera-type eye morphogenesis	1	1/304	26/18679	0.347483	0.347483	0.584163	SIX3	Biological Process
GO:0050820	positive regulation of coagulation	1	1/304	26/18679	0.347483	0.347483	0.584163	DMTN	Biological Process
GO:0060571	morphogenesis of an epithelial fold	1	1/304	26/18679	0.347483	0.347483	0.584163	NOG	Biological Process
GO:0060999	positive regulation of dendritic spine development	1	1/304	26/18679	0.347483	0.347483	0.584163	FOXO6	Biological Process
GO:0072207	metanephric epithelium development	1	1/304	26/18679	0.347483	0.347483	0.584163	POU3F3	Biological Process
GO:1901522	positive regulation of transcription from RNA polymerase II promoter involved in cellular response to chemical stimulus	1	1/304	26/18679	0.347483	0.347483	0.584163	RXRG	Biological Process
GO:1901797	negative regulation of signal transduction by p53 class mediator	1	1/304	26/18679	0.347483	0.347483	0.584163	ZNF385A	Biological Process
GO:0007187	G-protein coupled receptor signaling pathway, coupled to cyclic nucleotide second messenger	4	4/304	183/18679	0.347821	0.347821	0.584163	HTR1D/HTR6/CALCA/GPR37L1	Biological Process
GO:0030178	negative regulation of Wnt signaling pathway	4	4/304	183/18679	0.347821	0.347821	0.584163	NPHP4/HIC1/SIX3/NOG	Biological Process
GO:0045444	fat cell differentiation	4	4/304	183/18679	0.347821	0.347821	0.584163	FNDC5/ZNF385A/INS/SLC2A4	Biological Process
GO:0051216	cartilage development	4	4/304	183/18679	0.347821	0.347821	0.584163	DLX2/HOXD3/RARA/NOG	Biological Process
GO:0030326	embryonic limb morphogenesis	3	3/304	129/18679	0.350519	0.350519	0.587039	CRABP2/EN1/NOG	Biological Process
GO:0031638	zymogen activation	3	3/304	129/18679	0.350519	0.350519	0.587039	MFI2/RPS27L/TRAF2	Biological Process
GO:0035113	embryonic appendage morphogenesis	3	3/304	129/18679	0.350519	0.350519	0.587039	CRABP2/EN1/NOG	Biological Process
GO:0044801	single-organism membrane fusion	3	3/304	129/18679	0.350519	0.350519	0.587039	STX1A/STXBP1/GOSR2	Biological Process
GO:0001101	response to acid chemical	6	6/304	296/18679	0.351481	0.351481	0.587039	NSMF/HPCA/KCNK4/RARA/OR51E2/PTGES	Biological Process
GO:0018107	peptidyl-threonine phosphorylation	2	2/304	76/18679	0.351522	0.351522	0.587039	ADRBK1/DMTN	Biological Process
GO:0033077	T cell differentiation in thymus	2	2/304	76/18679	0.351522	0.351522	0.587039	MINK1/FZD8	Biological Process
GO:0034333	adherens junction assembly	2	2/304	76/18679	0.351522	0.351522	0.587039	DMTN/SLC9A1	Biological Process
GO:0034637	cellular carbohydrate biosynthetic process	2	2/304	76/18679	0.351522	0.351522	0.587039	INS/PPP1R3G	Biological Process
GO:0071594	thymocyte aggregation	2	2/304	76/18679	0.351522	0.351522	0.587039	MINK1/FZD8	Biological Process
GO:0072078	nephron tubule morphogenesis	2	2/304	76/18679	0.351522	0.351522	0.587039	ILK/NOG	Biological Process
GO:0006913	nucleocytoplasmic transport	8	8/304	410/18679	0.35167	0.35167	0.587039	SMG6/FAM89B/RBM4/RANBP17/SIX3/SLC9A1/SLC11A1/PARP10	Biological Process
GO:0043900	regulation of multi-organism process	9	9/304	468/18679	0.352956	0.352956	0.588886	CIB1/AP2M1/C1orf210/AP2A2/ATP6V1H/PACS1/PARP10/CD247/PHYHIP	Biological Process
GO:0034620	cellular response to unfolded protein	3	3/304	130/18679	0.354964	0.354964	0.58915	TSPYL2/CREB3L1/GOSR2	Biological Process
GO:0045981	positive regulation of nucleotide metabolic process	3	3/304	130/18679	0.354964	0.354964	0.58915	HPCA/INS/CALCA	Biological Process
GO:1900544	positive regulation of purine nucleotide metabolic process	3	3/304	130/18679	0.354964	0.354964	0.58915	HPCA/INS/CALCA	Biological Process
GO:0031347	regulation of defense response	14	14/304	761/18679	0.35769	0.35769	0.58915	AP2M1/C1orf210/AP2A2/HRAS/INS/MEFV/PAK1/ATP6V1H/PACS1/CARD9/CHID1/TNIP2/CD247/PHYHIP	Biological Process
GO:0003081	regulation of systemic arterial blood pressure by renin-angiotensin	1	1/304	27/18679	0.358118	0.358118	0.58915	OR51E2	Biological Process
GO:0005980	glycogen catabolic process	1	1/304	27/18679	0.358118	0.358118	0.58915	INS	Biological Process
GO:0006376	mRNA splice site selection	1	1/304	27/18679	0.358118	0.358118	0.58915	SLU7	Biological Process
GO:0009649	entrainment of circadian clock	1	1/304	27/18679	0.358118	0.358118	0.58915	RBM4	Biological Process
GO:0010543	regulation of platelet activation	1	1/304	27/18679	0.358118	0.358118	0.58915	DMTN	Biological Process
GO:0010656	negative regulation of muscle cell apoptotic process	1	1/304	27/18679	0.358118	0.358118	0.58915	ILK	Biological Process
GO:0010762	regulation of fibroblast migration	1	1/304	27/18679	0.358118	0.358118	0.58915	DMTN	Biological Process
GO:0032731	positive regulation of interleukin-1 beta production	1	1/304	27/18679	0.358118	0.358118	0.58915	PYDC1	Biological Process
GO:0033146	regulation of intracellular estrogen receptor signaling pathway	1	1/304	27/18679	0.358118	0.358118	0.58915	PAK1	Biological Process
GO:0042133	neurotransmitter metabolic process	1	1/304	27/18679	0.358118	0.358118	0.58915	ACHE	Biological Process
GO:0043278	response to morphine	1	1/304	27/18679	0.358118	0.358118	0.58915	GRIN1	Biological Process
GO:0045922	negative regulation of fatty acid metabolic process	1	1/304	27/18679	0.358118	0.358118	0.58915	INS	Biological Process
GO:0046685	response to arsenic-containing substance	1	1/304	27/18679	0.358118	0.358118	0.58915	RBM4	Biological Process
GO:0048147	negative regulation of fibroblast proliferation	1	1/304	27/18679	0.358118	0.358118	0.58915	PARP10	Biological Process
GO:0050775	positive regulation of dendrite morphogenesis	1	1/304	27/18679	0.358118	0.358118	0.58915	ILK	Biological Process
GO:0060706	cell differentiation involved in embryonic placenta development	1	1/304	27/18679	0.358118	0.358118	0.58915	ASCL2	Biological Process
GO:0061217	regulation of mesonephros development	1	1/304	27/18679	0.358118	0.358118	0.58915	NOG	Biological Process
GO:0085029	extracellular matrix assembly	1	1/304	27/18679	0.358118	0.358118	0.58915	PLOD3	Biological Process
GO:0098657	import into cell	1	1/304	27/18679	0.358118	0.358118	0.58915	SLC9A1	Biological Process
[truncated: 2,702 more rows]
